# Supplementary material for: Altering mammalian transcription networking with ADAADi: An inhibitor of ATP-dependent chromatin remodeling
Source: PLoS One. 2021 May 17;16(5):e0251354. doi: 10.1371/journal.pone.0251354 (PMC8128233; doi:10.1371/journal.pone.0251354)
Supplement: S1 Table — (XLSX) [file pone.0251354.s009.xlsx]

## Sheet: Sheet 1
Table 1
Gene	Forward primer (5'→3')	Reerse primer (5'→3')
GAPDH	GGTCGGAGTCAACGGATTTGGTC	GAGGGATCTCGCTCCTGGAAG
BRG1	GCGAGTACAGGCTGCAGGCT	TGGCGCAGCTGCCTCTG
SMARCAL1 (used for HeLa)	TCCCATCTGTTCATTGAATATATCTTGGAC	GCTGCACGTGCTTTCTCTTCAAGCTC
SMARCAL1 (used for DU145)	CACCAAGGACAAAACTAAACAG	GTCCAAGATATATTCAATGACAGATG
HELLS	CATGCCAGCGGAACGGCCC	CCCAAGACATGCGAGCCTTTTCCAG
ZRANB3	AGCCAGACGAGCCATTCTTC	CTTTTTGCATAGTCGGTCCATCT
BRM	AGCCACGAGCGGAGGGCATT	GCCGGTCCATGTCCATCCGCATAA
RAD54	TGAACCAGCGTGGAGCCAGGG	CTTGAGCCTGTGTCCCTCGTCACAT
BTAF1	TCACGTTGGTGGCCTGGGACT	ACCACACGTTTCTGCCCAATGCG
ATRX	TCAGCAGCAGGTGGAGCGTCA	TGGTATCCTTTGGCAGCATGGGAGT
INO80	GGCCAATCTATATGAACAGGGTATTAATGGC	CCCCAAATGTTCTCTCTCTCAGCCAGAT
PICH	GGTAACTGGAACCCAATCCGAGG	TCTTTCACATATCTTAGGTAATGAGCAGCC
SWR1	AAAGCCCCCACCCTCTGCTGT	ATCCTCCGCTTCCTCTTCGTTGGC
CHD1L	TGCCGATGCTGACCTCCAGTTGA	GCAGGCAAGGCATCAGAGACCCA
CHD1	GCAAAACAGTTGCAGACCCGTGCAG	CTCCTCTTTGAACTTCCCGCACCAGA
CHD7	TGTGCAAAGCCACGGCGTCC	GTCCACCGTCCCCAACCATAGACA
CHD3	ATGCAAGGACGGCGGGGAGC	CGGGGCATGTGCATCGGGGAC
EP400	AGGCAGCAGGACAGACCGTGG	CGCGCCAGGGGTGGTGATCT
ATM	GGGCAGTCACGCAGGGTTTG	ATCACTGTCACTGCACTCGGAAGG
ATR	TGGTTGGAGAATGCTGGCTGC	ACATCACCCTTGGACCAGAGCC
CHK1	GGGCAAAAAGGCCCCGAGTC	AGACCTGTGCGGGGTTCTGG
CHK2	AGACACCCGTGGCTTCAGGA	CCTCGGCTTCCCCTTCACGG
53BP1	ACCACACCCATCAGGGGGAA	ACTGGCGTCCCTGTCTGACT
CASP3	ACATGGCGTGTCATAAAATACC	CACAAAGCGACTGGATGAAC
CASP9	TTGGTGATGTCGAGCAGAAAGACC	AACGGGGTGGCATCTGGCTC
PARP	GGGAGGATGGCGGAGTCTTC	CATCAAACATGGGCGACTGCAC
BAX	GCCCTTTTGCTTCAGGGTTTCA	TGCGCTTGAGACACTCGCTC
BCL-2	ATAACGGAGGCTGGGATGCCT	TCCCACCAGGGCCAAACTGA
BCL-XL	AGAACGGCGGCTGGGATACT	CCACAGTCATGCCCGTCAGG
MMP-2	GATGTCGCCCCCAAAACGGAC	CACCTGTCTGGGGCAGTCCAAA
MMP-9	GTGCCGGAGGCGCTCATGTA	GGCTCAGGTTCAGGGCGAGG
