# Supplementary material for: Altering mammalian transcription networking with ADAADi: An inhibitor of ATP-dependent chromatin remodeling
Source: PLoS One. 2021 May 17;16(5):e0251354. doi: 10.1371/journal.pone.0251354 (PMC8128233; doi:10.1371/journal.pone.0251354)
Supplement: S2 Table — The sequence of universal reverse primer used in the qPCR reactions is 5’GTGCAGGGTCCGAGGT3’. (XLSX) [file pone.0251354.s010.xlsx]

## Sheet: Sheet 1 - Table 2
Table 2
miRNA	Stem-loop primer (5'→3')	Forward primer (5'→3')
RNU6B	GTCGTATCCAGTGCAGGGTCCGAGGTATTCGCACTGGATACGACAAAAAT	GGCGGCTGCGCAAGGATGAC
miR-15a	GTCGTATCCAGTGCAGGGTCCGAGGTATTCGCACTGGATACGACCACAA	GTTTGTAGCAGCACATAATGGT
miR-16-1	GTCGTATCCAGTGCAGGGTCCGAGGTATTCGCACTGGATACGACCGCCAA	CGGCGGTAGCAGCACGTAAATA
miR-17	GTCGTATCCAGTGCAGGGTCCGAGGTATTCGCACTGGATACGACCTACCT	CGGCGGCAAAGTGCTTACAGTGC
miR-20a	GTCGTATCCAGTGCAGGGTCCGAGGTATTCGCACTGGATACGACCTACCT	CGGCGGTAAAGTGCTTATAGTGC
miR-92a	GTCGTATCCAGTGCAGGGTCCGAGGTATTCGCACTGGATACGACACAGGC	CGGCGGTATTGCACTTGTCCCGG
miR-21	GTCGTATCCAGTGCAGGGTCCGAGGTATTCGCACTGGATACGACTCAACA	CGGCGGTAGCTTATCAGACTGATG
miR-133b	GTCGTATCCAGTGCAGGGTCCGAGGTATTCGCACTGGATACGACTAGCT	GCCGCTTTGGTCCCCTTCAACC
miR-34a	GTCGTATCCAGTGCAGGGTCCGAGGTATTCGCACTGGATACGACACAAC	GCCGCUGGCAGUGUCUUAGCUG
miR-222	GTCGTATCCAGTGCAGGGTCCGAGGTATTCGCACTGGATACGACACCCAG	CGGCGGAGCTACATCTGGC
