# Supplementary material for: Altering mammalian transcription networking with ADAADi: An inhibitor of ATP-dependent chromatin remodeling
Source: PLoS One. 2021 May 17;16(5):e0251354. doi: 10.1371/journal.pone.0251354 (PMC8128233; doi:10.1371/journal.pone.0251354)
Supplement: S3 Table — (XLSX) [file pone.0251354.s011.xlsx]

## Sheet: Sheet 1 - Table 2
Table 3
Cell Line	Tissue of origin	Morphology	Disease
HEK293	Embryonic kidney	Epithelial	Normal
L132	Cervix	Epithelial	Carcinoma
HeLa	Cervix	Epithelial	Adenocarcinoma
DU145	Prostate	Epithelial	Carcinoma
PC3	Prostate	Epithelial	Adenocarcinoma
A549	Lung	Epithelial	Carcinoma
HepG2	Liver	Epithelial	Carcinoma
MCF-7	Breast	Epithelial	Adenocarcinoma
MDA-MB-231	Breast	Epithelial	Adenocarcinoma
