# Supplementary material for: Altering mammalian transcription networking with ADAADi: An inhibitor of ATP-dependent chromatin remodeling
Source: PLoS One. 2021 May 17;16(5):e0251354. doi: 10.1371/journal.pone.0251354 (PMC8128233; doi:10.1371/journal.pone.0251354)
Supplement: S4 Table — NS indicates Not Significant at padj < 0.09, NA indicates transcript was not identified in the RNA-seq data, ✓ indicates presence, ✗ indicates absence. (XLSX) [file pone.0251354.s012.xlsx]

## Sheet: Sheet 1 - Table 4
Table 4
Genes	BRG1 ChIP-seq	SMARCAL1 ChIP-seq	ADAADi RNA-seq	Experimental data at 48 hr in HeLa cells	Function
SMARCAL1	✓	✗	NS	Upregulated	Chromatin remodeler
BRG1	✓	✓	NS	Upregulated	Chromatin remodeler
ABCG1	✓	✓	NS	Not determined	Multi-drug resistant pump
ABCB1	✓	✓	NS	Not determined	Multi-drug resistant pump
ABCG2	✗	✓	NS	Not determined	Multi-drug resistant pump
INO80	✗	✗	NS	Upregulated	Chromatin remodeler
HELLS	✗	✗	NS	Upregulated	Chromatin remodeler
ZRANB3	✗	✗	NS	Upregulated	Chromatin remodeler
PICH	✗	✓	NS	Upregulated	Chromatin remodeler
SWR1	✗	✗	NS	Upregulated	Chromatin remodeler
CHD1L	✗	✗	NS	Unchanged	Chromatin remodeler
CHD1	✗	✗	NS	Downregulated	Chromatin remodeler
CHD7	✗	✓	NS	Downregulated	Chromatin remodeler
CHD3	✗	✗	NS	Downregulated	Chromatin remodeler
BRM	✓	✓	NS	Downregulated	Chromatin remodeler
ATRX	✓	✗	Downregulated	Downregulated	Chromatin remodeler
BTAF1	✗	✗	NS	Downregulated	Chromatin remodeler
EP400	✗	✗	NS	Downregulated	Chromatin remodeler
RAD54	✗	✓	NS	Downregulated	DNA damage
ATM	✓	✓	Downregulated	Upregulated	DNA damage
ATR	✓	✗	NS	Upregulated	DNA damage
CHK1	✗	✗	NS	Unchanged	DNA damage
CHK2	✗	✗	NS	Downregulated	DNA damage
53BP1	✗	✗	NS	Downregulated	DNA damage
CASP3	✗	✗	NS	Upregulated	Apoptosis
CASP9	✓	✗	NS	Downregulated	Apoptosis
PARP1	✓	✓	NS	Downregulated	Apoptosis
BAX	✗	✗	Unchanged	Unchanged	Pro-apoptotic
BCL-XL	✗	✗	1.21-fold change	Downregulated	Anti-apoptotic
BCL-2	✓	✓	NS	Unchanged	Anti-apoptotic
miR-34A	✗	✗	NA	Upregulated	miRNA
miR-16-1	✗	✗	NA	Upregulated	miRNA
miR-222	✓	✓	NA	Upregulated	miRNA
miR-20A	✓	✓	Downregulated	Upregulated	Anti-apoptotic miRNA
miR-17	✓	✓	Downregulated	Upregulated	Anti-apoptotic miRNA
miR-21	✗	✗	NA	Unchanged	miRNA
miR-15A	✗	✗	NA	Unchanged	miRNA
miR-133B	✓	✓	Downregulated	Upregulated	Pro-apoptotic miRNA
miR-92A	✓	✓	Downregulated	Upregulated	Anti-apoptotic miRNA
MMP-2	✓	✓	NA	Downregulated	Matrix metalloproteinase
MMP-9	✓	✓	NS	Downregulated	Matrix metalloproteinase
DROSHA	✓	✓	NS	Not determined	miRNA processing
DICER	✓	✓	NS	Not determined	miRNA processing
DGCR8	✗	✗	NS	Not determined	miRNA processing
