# Supplementary material for: Altering mammalian transcription networking with ADAADi: An inhibitor of ATP-dependent chromatin remodeling
Source: PLoS One. 2021 May 17;16(5):e0251354. doi: 10.1371/journal.pone.0251354 (PMC8128233; doi:10.1371/journal.pone.0251354)
Supplement: S1 File — (XLSX) [file pone.0251354.s013.xlsx]

## Sheet: Export Summary
	This document was exported from Numbers. Each table was converted to an Excel worksheet. All other objects on each Numbers sheet were placed on separate worksheets. Please be aware that formula calculations may differ in Excel.
	Numbers Sheet Name	Numbers Table Name	Excel Worksheet Name
	symbol_condition_treated_result
		Table 1	symbol_condition_treated_result
	Downregulated genes
		Table 1	Downregulated genes
	Upregulated genes
		Table 1	Upregulated genes

## Sheet: symbol_condition_treated_result
	baseMean	log2FoldChange	lfcSE	stat	pvalue	padj	Entrezid	hgnc_symbol
160419	363.627	-4.71133	0.533277	-8.83469	1.0038e-18	1.46785e-14	160419	C12orf50
100885776	701.964	-3.26775	0.418858	-7.80156	6.11476e-15	4.47081e-11	100885776	UGDH-AS1
10060	253.565	-4.03355	0.541604	-7.44741	9.51937e-14	4.64006e-10	10060	ABCC9
374868	470.44	-3.3957	0.480687	-7.06425	1.61484e-12	5.54237e-09	374868	ATP9B
729993	348.048	-3.00881	0.427267	-7.04199	1.89509e-12	5.54237e-09	729993	SHISA9
10984	1027.16	-2.48983	0.367921	-6.76728	1.31228e-11	3.19825e-08	10984	KCNQ1OT1
54885	280.008	-3.18897	0.48073	-6.63359	3.2762e-11	6.84398e-08	54885	TBC1D8B
79710	632.108	-2.91044	0.440239	-6.61104	3.8162e-11	6.97554e-08	79710	MORC4
57188	124.834	-3.23357	0.510133	-6.33869	2.31734e-10	3.76517e-07	57188	ADAMTSL3
441251	390.698	-2.50215	0.397925	-6.288	3.21579e-10	4.70246e-07	441251	SPDYE7P
728773	169.814	-3.01489	0.480784	-6.27078	3.59239e-10	4.77559e-07	728773	PABPC1P2
643406	128.555	-3.3974	0.547914	-6.20061	5.62438e-10	6.32656e-07	643406	LOC643406
100131257	568.564	-2.31333	0.372892	-6.20375	5.51323e-10	6.32656e-07	100131257	LOC100131257
100190986	299.282	-2.6504	0.431783	-6.13827	8.34249e-10	8.71373e-07	100190986	LOC100190986
126868	111.33	-3.16946	0.522285	-6.06846	1.29146e-09	1.259e-06	126868	MAB21L3
57536	346.833	-2.85075	0.483026	-5.90185	3.59449e-09	3.28514e-06	57536	KIAA1328
389177	94.6899	-3.19294	0.551857	-5.78581	7.21627e-09	6.20726e-06	389177	TMEM212
9122	200.197	-2.66759	0.468131	-5.69839	1.20944e-08	9.82536e-06	9122	SLC16A4
4983	510.222	-2.59043	0.460263	-5.62816	1.82147e-08	1.40186e-05	4983	OPHN1
646214	128.42	-2.80286	0.526615	-5.32242	1.02397e-07	7.48675e-05	646214	LOC646214
145282	485.177	-2.0039	0.38057	-5.26551	1.39798e-07	9.73461e-05	145282	MIPOL1
440354	1137.87	-1.84615	0.353974	-5.2155	1.8332e-07	0.000121849	440354	SMG1P2
154141	487.175	-2.39532	0.464395	-5.15793	2.4969e-07	0.000152134	154141	MBOAT1
283314	248.642	-2.18364	0.422888	-5.16365	2.4218e-07	0.000152134	283314	C1RL-AS1
23245	161.949	-2.34697	0.457442	-5.13064	2.88752e-07	0.000168897	23245	ASTN2
100874243	70.6658	-3.02376	0.592413	-5.10414	3.32299e-07	0.000186892	100874243	PRICKLE2-AS3
6459	76.6695	-4.46164	0.877706	-5.0833	3.70942e-07	0.000190603	6459	SH3GL1P2
170575	125.335	-2.59459	0.510774	-5.07972	3.77999e-07	0.000190603	170575	GIMAP1
100288805	576.865	-1.9326	0.37996	-5.08631	3.65089e-07	0.000190603	100288805	HYDIN2
4842	131.108	-2.60356	0.513309	-5.07211	3.93436e-07	0.000191774	4842	NOS1
1544	120.435	-2.48349	0.490424	-5.06396	4.10632e-07	0.000193699	1544	CYP1A2
595135	86.8292	-3.46361	0.691416	-5.00944	5.45895e-07	0.000249457	595135	PGM5P2
653567	80.3404	-2.80728	0.564507	-4.97299	6.59294e-07	0.000292147	653567	TMEM236
9383	636.189	-1.95158	0.394749	-4.94384	7.65975e-07	0.000329437	9383	TSIX
57709	143.798	-2.33525	0.476033	-4.90565	9.31182e-07	0.000389048	57709	SLC7A14
4439	117.964	-2.4055	0.491892	-4.8903	1.00682e-06	0.000408964	4439	MSH5
23036	291.52	-2.04252	0.41827	-4.88327	1.04339e-06	0.000412363	23036	ZNF292
100128531	104.836	-2.43695	0.504047	-4.83477	1.33298e-06	0.000512953	100128531	LOC100128531
158158	116.747	-2.76061	0.575967	-4.793	1.64307e-06	0.000616066	158158	RASEF
22806	355.579	-2.17625	0.454664	-4.78651	1.69711e-06	0.000620419	22806	IKZF3
283981	216.11	-2.02916	0.426607	-4.75651	1.96969e-06	0.000702508	283981	LINC00685
653188	244.591	-2.0029	0.429939	-4.65858	3.18402e-06	0.00110857	653188	GUSBP3
6693	172.754	-2.15646	0.463615	-4.65141	3.2967e-06	0.00112111	6693	SPN
100289019	229.207	-1.93265	0.419345	-4.60873	4.05141e-06	0.00134645	100289019	SLC25A25-AS1
284232	506.768	-1.97362	0.429765	-4.59233	4.38333e-06	0.00139342	284232	ANKRD20A9P
9662	212.089	-1.96283	0.427306	-4.5935	4.35874e-06	0.00139342	9662	CEP135
259283	38.3117	-3.55394	0.775779	-4.58113	4.62468e-06	0.00143887	259283	MDS2
139105	73.2628	-2.5349	0.561243	-4.51657	6.28481e-06	0.00191464	139105	BEND2
442213	57.3614	-2.80344	0.623836	-4.49387	6.99403e-06	0.00208722	442213	PTCHD4
196047	71.1502	-2.79817	0.625686	-4.47217	7.74309e-06	0.00226454	196047	EMX2OS
23345	123.578	-2.12977	0.476713	-4.4676	7.9101e-06	0.00226803	23345	SYNE1
1537	10340.8	2.10227	0.473378	4.44099	8.95459e-06	0.00251814	1537	CYC1
402483	408.651	-1.78897	0.403335	-4.43544	9.18829e-06	0.0025351	402483	LINC01000
2250	42.9355	-3.26151	0.738401	-4.41699	1.00084e-05	0.00271023	2250	FGF5
9498	108.524	-2.24895	0.5124	-4.38906	1.13843e-05	0.00302678	9498	SLC4A8
6367	81.7609	-2.47284	0.565653	-4.37166	1.23305e-05	0.00321981	6367	CCL22
7484	64.3064	-2.56795	0.590426	-4.34931	1.36567e-05	0.00345549	7484	WNT9B
728758	83.0977	-2.41371	0.555064	-4.34852	1.37057e-05	0.00345549	728758	PIN4P1
100302692	165.31	-2.04583	0.471626	-4.33783	1.43899e-05	0.0035665	100302692	FTX
27147	70.4115	-2.78754	0.64566	-4.31735	1.57911e-05	0.00384854	27147	DENND2A
23784	51.2474	-2.89708	0.672105	-4.31046	1.62917e-05	0.00390547	23784	POTEH
5143	119.85	-2.21818	0.518997	-4.27399	1.92009e-05	0.00445675	5143	PDE4C
150291	244.653	1.90209	0.444728	4.27697	1.89454e-05	0.00445675	150291	MORC2-AS1
222663	62.6333	-2.76075	0.648678	-4.25597	2.08149e-05	0.00453255	222663	SCUBE3
63934	62.5293	-2.56969	0.605107	-4.24667	2.16972e-05	0.00453255	63934	ZNF667
3594	70.3984	-2.56242	0.601878	-4.25738	2.06838e-05	0.00453255	3594	IL12RB1
441081	301.288	-2.37897	0.560149	-4.24703	2.16626e-05	0.00453255	441081	LOC441081
91862	77.7721	-2.32213	0.546256	-4.25099	2.12823e-05	0.00453255	91862	MARVELD3
145438	141.752	-2.12681	0.500067	-4.25304	2.10884e-05	0.00453255	145438	FRMD6-AS1
57677	142.229	-2.03702	0.477675	-4.26444	2.00406e-05	0.00453255	57677	ZFP14
256356	463.097	-1.76593	0.416798	-4.2369	2.2663e-05	0.00466762	256356	GK5
9638	88.4592	-2.4659	0.584225	-4.22081	2.43422e-05	0.00494384	9638	FEZ1
55065	57.6362	-2.65099	0.630511	-4.20451	2.61651e-05	0.00520303	55065	SLC52A1
353500	136.842	-2.10332	0.500422	-4.20309	2.633e-05	0.00520303	353500	BMP8A
9997	311.43	2.08258	0.497223	4.18842	2.809e-05	0.00547679	9997	SCO2
646813	15.332	-7.23547	1.72955	-4.18343	2.8714e-05	0.00552481	646813	LOC646813
83987	39.7995	-3.08054	0.739115	-4.16788	3.07445e-05	0.0055256	83987	CCDC8
9177	78.7594	-2.58953	0.62189	-4.16398	3.12754e-05	0.0055256	9177	HTR3B
378938	46902.7	-2.18069	0.523785	-4.16334	3.13632e-05	0.0055256	378938	MALAT1
284443	96.2881	-2.17532	0.522267	-4.16516	3.11136e-05	0.0055256	284443	ZNF493
646851	175.606	-1.8478	0.443412	-4.16722	3.08332e-05	0.0055256	646851	FAM227A
90060	169.45	-1.83428	0.439933	-4.16945	3.05335e-05	0.0055256	90060	CCDC120
4194	1150.68	-1.49155	0.358098	-4.1652	3.11077e-05	0.0055256	4194	MDM4
80039	127.569	-2.14175	0.520864	-4.11192	3.92377e-05	0.00683062	80039	FAM106A
100507173	70.3766	-2.71409	0.660983	-4.10614	4.02323e-05	0.00692137	100507173	LINC01012
4297	879.143	-2.33915	0.570231	-4.10212	4.09385e-05	0.00696097	4297	KMT2A
25780	158.941	-1.94353	0.474127	-4.09917	4.1463e-05	0.00696913	25780	RASGRP3
127731	44.3499	-2.83209	0.691954	-4.09289	4.26024e-05	0.00707927	127731	VWA5B1
728606	48.9716	-2.66596	0.65261	-4.08508	4.40624e-05	0.00715173	728606	PCAT18
3485	68.1268	-2.36618	0.579556	-4.08275	4.45057e-05	0.00715173	3485	IGFBP2
6048	1497.32	1.55068	0.379597	4.08506	4.40662e-05	0.00715173	6048	RNF5
642826	107.252	-2.02737	0.496971	-4.07945	4.51428e-05	0.00717525	642826	BMS1P2
91147	170.236	-1.81841	0.446091	-4.07631	4.57553e-05	0.0071944	91147	TMEM67
400746	135.821	-2.10214	0.516772	-4.06784	4.74513e-05	0.00725579	400746	NCMAP
440270	699.717	-1.92121	0.472072	-4.06974	4.70666e-05	0.00725579	440270	GOLGA8B
100532737	654.742	2.18373	0.536947	4.06694	4.76343e-05	0.00725579	100532737	ATP6V1G2-DDX39B
79788	45.6782	-2.91792	0.718011	-4.0639	4.82601e-05	0.00725611	79788	ZNF665
100190938	134.18	-2.05398	0.505642	-4.06212	4.86288e-05	0.00725611	100190938	RAMP2-AS1
7273	172.529	-2.45926	0.606998	-4.05151	5.08875e-05	0.00751644	7273	TTN
645644	247.132	-1.67364	0.413794	-4.04463	5.24067e-05	0.00766344	645644	FLJ42627
283460	31.1032	-3.47924	0.861602	-4.03811	5.38839e-05	0.00771135	283460	HNF1A-AS1
6528	63.7262	-2.57799	0.641384	-4.01942	5.83421e-05	0.00771135	6528	SLC5A5
79673	99.1644	-2.12686	0.527972	-4.02836	5.61669e-05	0.00771135	79673	ZNF329
199777	100.977	-2.11949	0.526457	-4.02595	5.67458e-05	0.00771135	199777	ZNF626
100216546	104.246	-2.0189	0.501269	-4.02759	5.63521e-05	0.00771135	100216546	LINC01004
79834	199.939	-1.75221	0.433858	-4.03868	5.37535e-05	0.00771135	79834	PEAK1
652276	216.051	-1.69994	0.423015	-4.01864	5.85352e-05	0.00771135	652276	LOC652276
388692	232.164	-1.66914	0.414022	-4.03152	5.54168e-05	0.00771135	388692	LINC02591
10410	8369.24	1.60727	0.39824	4.03594	5.43833e-05	0.00771135	10410	IFITM3
9296	1816.04	1.63297	0.405963	4.02247	5.75912e-05	0.00771135	9296	ATP6V1F
27166	4814.31	1.64483	0.408762	4.02393	5.72359e-05	0.00771135	27166	PRELID1
10581	1029.35	1.55259	0.386697	4.01499	5.94471e-05	0.00776156	10581	IFITM2
57198	54.7718	-2.54667	0.634931	-4.01094	6.04777e-05	0.00781157	57198	ATP8B2
3604	189.057	-2.17678	0.543213	-4.00724	6.14327e-05	0.00781157	3604	TNFRSF9
439	2535.06	1.88935	0.471341	4.00845	6.11181e-05	0.00781157	439	ASNA1
100134868	110.281	-1.96808	0.491399	-4.00506	6.20025e-05	0.00781606	100134868	LOC100134868
100506599	122.718	-2.14553	0.536476	-3.9993	6.3529e-05	0.00787276	100506599	PPP1R26-AS1
390940	128.021	-2.10241	0.525568	-4.00026	6.32716e-05	0.00787276	390940	PINLYP
100462953	38.1536	-2.96804	0.745264	-3.98254	6.81838e-05	0.00830876	100462953	MINOS1P1
8913	46.8704	-2.77347	0.696328	-3.983	6.80519e-05	0.00830876	8913	CACNA1G
84944	23.8615	-3.86993	0.974	-3.97323	7.09031e-05	0.0083555	84944	MAEL
5260	43.4207	-2.94476	0.740637	-3.97598	7.00896e-05	0.0083555	5260	PHKG1
57474	165.414	-1.86725	0.469615	-3.97612	7.00481e-05	0.0083555	57474	ZNF490
10806	155.612	-1.82767	0.459943	-3.97369	7.07663e-05	0.0083555	10806	SDCCAG8
7464	197.78	-1.81281	0.456457	-3.97149	7.14243e-05	0.0083555	7464	CORO2A
139422	40.3693	-2.95502	0.746355	-3.95927	7.51807e-05	0.00872514	139422	MAGEB10
440044	94.0795	-2.18741	0.55352	-3.95181	7.7563e-05	0.00893073	440044	SLC22A20P
152831	55.5805	-2.58212	0.654303	-3.94637	7.93444e-05	0.00903275	152831	KLB
140564	59.5322	-2.56956	0.65129	-3.94535	7.96844e-05	0.00903275	140564	APOBEC3D
145741	57.805	-2.52235	0.64038	-3.93884	8.18781e-05	0.00921003	145741	C2CD4A
5603	101.951	-2.05746	0.523124	-3.93303	8.38829e-05	0.00936351	5603	MAPK13
147670	50.0869	-2.66093	0.677427	-3.92799	8.56573e-05	0.00948914	147670	SMIM17
6818	249.904	1.67759	0.427325	3.92579	8.64444e-05	0.00950433	6818	SULT1A3
26137	68.9904	-2.27921	0.580871	-3.92377	8.71736e-05	0.00951298	26137	ZBTB20
2524	125.624	-1.88153	0.480005	-3.91981	8.8619e-05	0.00959908	2524	FUT2
254427	942.057	1.69322	0.43299	3.91052	9.2099e-05	0.00990267	254427	PROSER2
440352	466.746	-1.74206	0.446058	-3.90545	9.40486e-05	0.0100385	440352	SNX29P2
10595	83.8385	-2.07149	0.531343	-3.89859	9.6753e-05	0.0102523	10595	ERN2
59286	3353.2	1.37442	0.352838	3.89534	9.8063e-05	0.010271	59286	UBL5
11258	646.783	1.6893	0.433746	3.89467	9.83338e-05	0.010271	11258	DCTN3
90634	28.8502	-3.28948	0.846911	-3.88409	0.000102714	0.0105774	90634	N4BP2L1
284454	338.581	-1.51517	0.390071	-3.88433	0.000102611	0.0105774	284454	LOC284454
90853	36.2494	-2.88929	0.745106	-3.87769	0.000105455	0.0106427	90853	SPOCD1
284110	68.8263	-2.41727	0.623409	-3.87751	0.000105531	0.0106427	284110	GSDMA
219293	156.419	-1.77449	0.457513	-3.87855	0.000105079	0.0106427	219293	ATAD3C
23086	185.897	-1.73838	0.448659	-3.87461	0.000106795	0.0106768	23086	EXPH5
4904	17994.6	1.35364	0.349599	3.87199	0.000107952	0.0106768	4904	YBX1
51083	2121.28	1.50062	0.387583	3.87174	0.00010806	0.0106768	51083	GAL
144481	116.308	-2.12534	0.549446	-3.86814	0.000109669	0.010763	144481	SOCS2-AS1
338557	64.4692	-2.32132	0.600856	-3.86336	0.000111839	0.0109028	338557	FFAR4
407975	356.216	-1.73795	0.450109	-3.86118	0.000112842	0.0109277	407975	MIR17HG
8123	36.9313	-2.83761	0.735796	-3.85651	0.000115015	0.0110586	8123	PWAR5
472	599.05	-1.46898	0.381052	-3.85505	0.000115706	0.0110586	472	ATM
387700	45.0992	-2.72257	0.707318	-3.84915	0.000118529	0.0111105	387700	SLC16A12
100507178	90.1352	-2.05614	0.53383	-3.85167	0.000117317	0.0111105	100507178	SLFNL1-AS1
57010	144	-1.80624	0.469232	-3.84935	0.00011843	0.0111105	57010	CABP4
8636	1677.83	1.63178	0.424308	3.84574	0.000120191	0.0111946	8636	SSNA1
440300	129.859	-1.88929	0.49172	-3.8422	0.000121938	0.0112855	440300	LOC440300
5616	30.3396	-3.19093	0.831343	-3.83829	0.000123895	0.0113232	5616	PRKY
100499466	408.35	-1.56748	0.408323	-3.83881	0.000123631	0.0113232	100499466	LINC00674
9294	261.818	-1.68664	0.439708	-3.83583	0.000125143	0.0113663	9294	S1PR2
81926	1206.71	1.86684	0.48761	3.82856	0.000128897	0.0116349	81926	ABHD17A
283089	46.117	-2.53806	0.66412	-3.82169	0.000132542	0.011827	283089	WDR11-AS1
100335030	48.5521	-2.50421	0.655502	-3.82029	0.000133295	0.011827	100335030	LOC100335030
730051	148.556	-2.19758	0.575506	-3.81851	0.000134259	0.011827	730051	ZNF814
148206	391.494	-1.60142	0.419289	-3.81936	0.000133798	0.011827	148206	ZNF714
101409256	44.1787	-2.61851	0.687605	-3.80816	0.000140002	0.0120478	101409256	LOC101409256
400891	93.0182	-2.31748	0.608804	-3.80661	0.000140885	0.0120478	400891	LRRC74B
57604	164.552	-1.83	0.48074	-3.80663	0.00014087	0.0120478	57604	TRMT9B
55014	307.166	-1.64671	0.43254	-3.80707	0.000140621	0.0120478	55014	STX17
7586	427.044	-1.46198	0.383787	-3.80935	0.000139335	0.0120478	7586	ZKSCAN1
3743	69.8144	-2.28892	0.601955	-3.80247	0.000143261	0.0121093	3743	KCNA7
59283	102.345	-2.04875	0.538675	-3.80331	0.000142775	0.0121093	59283	CACNG8
390980	113.21	-1.83913	0.483966	-3.80011	0.00014463	0.0121547	390980	ZNF805
6217	23147.3	1.37141	0.361249	3.79629	0.000146878	0.0122034	6217	RPS16
84232	3518.01	1.61628	0.425746	3.79635	0.000146841	0.0122034	84232	MAF1
646982	37.2852	-2.77267	0.731566	-3.79005	0.000150617	0.0123239	646982	LINC00598
678655	63.5971	-2.28308	0.60245	-3.78965	0.000150857	0.0123239	678655	CD27-AS1
375248	590.499	-1.84521	0.486676	-3.79146	0.000149764	0.0123239	375248	ANKRD36
541468	46.5017	-2.84715	0.752612	-3.78303	0.000154933	0.0125866	541468	LURAP1
147660	100.439	-2.00489	0.530887	-3.77648	0.000159057	0.0128503	147660	ZNF578
124641	461.558	1.9842	0.52578	3.77383	0.000160761	0.0129165	124641	OVCA2
56245	53.3089	-2.48559	0.659635	-3.76813	0.000164478	0.0131078	56245	C21orf62
171024	70.6136	-2.29484	0.609226	-3.76681	0.000165349	0.0131078	171024	SYNPO2
347252	115.287	-1.90954	0.507036	-3.76608	0.000165831	0.0131078	347252	IGFBPL1
10376	23657.7	1.51344	0.402051	3.7643	0.000167016	0.0131305	10376	TUBA1B
100132832	43.8913	-2.677	0.711686	-3.7615	0.000168899	0.0131603	100132832	PMS2P9
286437	101.546	-1.95028	0.518546	-3.76106	0.000169194	0.0131603	286437	LOC286437
342892	128.055	-2.12439	0.565719	-3.75521	0.000173198	0.0134004	342892	ZNF850
27197	55.9483	-2.31032	0.616685	-3.74636	0.00017942	0.0137639	27197	GPR82
6723	2450.86	1.5683	0.418676	3.74586	0.000179779	0.0137639	6723	SRM
197196	67.5675	-2.31022	0.618745	-3.73372	0.00018867	0.0142213	197196	LINC00311
100128682	123.909	-2.1352	0.571862	-3.73378	0.000188629	0.0142213	100128682	LINC01531
3856	73231.2	1.56233	0.418412	3.73395	0.000188499	0.0142213	3856	KRT8
285668	71.9673	-2.23345	0.599033	-3.72843	0.000192675	0.0144074	285668	C5orf64
218	1537.31	1.44017	0.386325	3.72786	0.00019311	0.0144074	218	ALDH3A1
57573	98.3695	-1.88089	0.505274	-3.7225	0.000197257	0.0144518	57573	ZNF471
5450	336.994	-1.62484	0.436143	-3.72547	0.000194949	0.0144518	5450	POU2AF1
81876	2908.6	1.38098	0.370896	3.72336	0.000196591	0.0144518	81876	RAB1B
3956	7270.01	1.48641	0.399359	3.72199	0.000197658	0.0144518	3956	LGALS1
10383	6988.17	1.50962	0.406656	3.71228	0.000205398	0.0149429	10383	TUBB4B
100309464	135.282	-1.73028	0.466299	-3.71067	0.000206713	0.0149642	100309464	OTX2-AS1
158160	51.9661	-2.37393	0.6403	-3.70753	0.000209291	0.0150023	158160	HSD17B7P2
648691	56.2359	-2.27031	0.612261	-3.70808	0.000208835	0.0150023	648691	LL22NC03-63E9.3
6231	10558.9	1.31177	0.354076	3.70475	0.000211597	0.0150935	6231	RPS26
100132774	60.1126	-2.21117	0.597464	-3.70093	0.00021481	0.0152484	100132774	KDM4A-AS1
284276	24.7039	-3.43841	0.930198	-3.69642	0.000218658	0.0153505	284276	LINC00908
2512	24093.5	1.30729	0.353745	3.69557	0.000219398	0.0153505	2512	FTL
3858	977.23	1.37491	0.372006	3.69594	0.000219077	0.0153505	3858	KRT10
284716	45.8442	-2.65763	0.719739	-3.69249	0.000222067	0.0154632	284716	RIMKLA
57730	192.675	-2.04346	0.554352	-3.68622	0.000227608	0.015774	57730	ANKRD36B
158399	133.005	-1.86491	0.50664	-3.68094	0.000232379	0.0160286	158399	ZNF483
254958	58.2955	-2.23157	0.606576	-3.67896	0.000234184	0.0160773	254958	REXO1L1P
56253	33.8351	-2.9328	0.798661	-3.67214	0.000240525	0.0162083	56253	CRTAM
191585	89.9676	-2.09545	0.570441	-3.67339	0.000239355	0.0162083	191585	PLAC4
80035	81.5095	-2.04467	0.556499	-3.67417	0.000238626	0.0162083	80035	ANP32A-IT1
220070	128.248	-1.9302	0.525606	-3.67233	0.000240353	0.0162083	220070	SHANK2-AS3
388566	49.5483	-2.39726	0.653118	-3.67049	0.000242084	0.0162385	388566	ZNF470
100288748	20.9832	-3.79557	1.03496	-3.66737	0.00024506	0.0163415	100288748	LOC100288748
2538	72.7759	-2.15505	0.587947	-3.66538	0.000246972	0.0163415	2538	G6PC
516	2621.63	1.40031	0.382012	3.66562	0.000246741	0.0163415	516	ATP5MC1
100129917	54.4291	-2.32729	0.635325	-3.66314	0.000249139	0.0164107	100129917	LOC100129917
1917	9026.71	1.58649	0.433245	3.66187	0.00025038	0.0164184	1917	EEF1A2
6473	124.389	-1.84754	0.505203	-3.65702	0.000255163	0.0166573	6473	SHOX
114132	46.2288	-2.55009	0.698372	-3.65147	0.00026074	0.0168958	114132	SIGLEC11
349667	360.214	1.43069	0.391922	3.65045	0.000261784	0.0168958	349667	RTN4RL2
10101	2353.66	1.86395	0.510678	3.64996	0.000262281	0.0168958	10101	NUBP2
80264	123.677	-1.78109	0.488733	-3.6443	0.000268122	0.0171962	80264	ZNF430
147947	114.026	-1.93246	0.530449	-3.64306	0.000269416	0.0172038	147947	ZNF542P
728276	38.938	-2.6439	0.726405	-3.63971	0.000272944	0.0173533	728276	CLEC19A
283870	86.0849	-1.94718	0.535163	-3.63847	0.000274258	0.0173613	283870	BRICD5
387751	28.3481	-3.01128	0.828858	-3.63304	0.000280096	0.0176003	387751	GVINP1
6234	13306	1.2962	0.356811	3.63273	0.000280439	0.0176003	6234	RPS28
57475	45.5788	-2.4235	0.667947	-3.62828	0.000285316	0.0176973	57475	PLEKHH1
25769	52.7672	-2.29787	0.633559	-3.62692	0.000286827	0.0176973	25769	SLC24A2
124923	306.484	-1.64753	0.454213	-3.62722	0.000286485	0.0176973	124923	SGK494
379025	462.794	-1.44433	0.39805	-3.62852	0.000285045	0.0176973	379025	PSMA3-AS1
151556	165.076	-1.84899	0.510506	-3.62187	0.000292478	0.0179702	151556	GPR155
7083	1827.51	1.6559	0.457817	3.61696	0.000298089	0.0182383	7083	TK1
26212	30.811	-3.64361	1.00948	-3.6094	0.000306904	0.0182433	26212	OR2B6
8091	43.443	-2.4584	0.680871	-3.61067	0.000305411	0.0182433	8091	HMGA2
130271	90.6345	-1.92327	0.532094	-3.61452	0.000300905	0.0182433	130271	PLEKHH2
64344	107.019	-1.91106	0.528586	-3.61542	0.000299866	0.0182433	64344	HIF3A
100190939	100.468	-1.8703	0.518154	-3.60953	0.000306747	0.0182433	100190939	TPT1-AS1
116138	2010.79	1.37441	0.380667	3.61053	0.000305578	0.0182433	116138	KLHDC3
5704	2413.08	1.46122	0.404493	3.61246	0.000303301	0.0182433	5704	PSMC4
5407	21.1124	-3.74881	1.03923	-3.60728	0.000309428	0.0183189	5407	PNLIPRP1
58494	59.2441	-2.22147	0.616376	-3.60408	0.000313257	0.0184708	58494	JAM2
1555	19.366	-3.83878	1.0676	-3.5957	0.000323518	0.0185231	1555	CYP2B6
126364	23.4229	-3.32288	0.923342	-3.59875	0.000319753	0.0185231	126364	LRRC25
729627	23.5441	-3.31489	0.921854	-3.5959	0.000323271	0.0185231	729627	PRR23A
23742	37.9497	-2.64642	0.735349	-3.59886	0.000319611	0.0185231	23742	NPAP1
162514	45.5301	-2.35588	0.65468	-3.59851	0.000320041	0.0185231	162514	TRPV3
55504	52.1281	-2.2553	0.627214	-3.59573	0.000323481	0.0185231	55504	TNFRSF19
6360	85.1238	-1.97978	0.550144	-3.59865	0.000319877	0.0185231	6360	CCL16
158234	164.219	-1.63997	0.456169	-3.59509	0.000324277	0.0185231	158234	TRMT10B
6628	6710.24	1.43032	0.399077	3.58407	0.000338287	0.0192481	6628	SNRPB
440078	27.7694	-3.00134	0.839222	-3.57633	0.000348448	0.0193912	440078	FAM66C
285382	47.514	-2.47573	0.691347	-3.58103	0.000342248	0.0193912	285382	C3orf70
50615	89.5232	-2.14893	0.600915	-3.5761	0.000348758	0.0193912	50615	IL21R
390927	214.435	-1.82508	0.510023	-3.57843	0.00034566	0.0193912	390927	ZNF793
340277	238.849	-1.82251	0.509224	-3.579	0.000344907	0.0193912	340277	FAM221A
83999	233.307	-1.53828	0.430138	-3.57626	0.000348552	0.0193912	83999	KREMEN1
554279	22.112	-3.56231	0.99666	-3.57424	0.000351243	0.0194554	554279	LINC00862
391356	826.985	1.33774	0.374552	3.57157	0.000354843	0.0195806	391356	PTRHD1
285954	20.6231	-3.62745	1.01635	-3.5691	0.000358215	0.0196924	285954	INHBA-AS1
23145	19.2291	-3.73742	1.04746	-3.56807	0.000359621	0.0196956	23145	SSPO
8192	1752.44	1.51078	0.42367	3.56594	0.000362554	0.0197822	8192	CLPP
284415	52.6674	-2.36839	0.664415	-3.56463	0.00036437	0.0197901	284415	VSTM1
85452	152.914	-1.78007	0.499473	-3.56389	0.000365405	0.0197901	85452	CFAP74
108	30.2772	-2.83985	0.797473	-3.56106	0.000369365	0.0198041	108	ADCY2
150696	75.5801	-2.07179	0.581759	-3.56126	0.000369081	0.0198041	150696	PROM2
349075	97.5696	-1.86625	0.524111	-3.5608	0.000369726	0.0198041	349075	ZNF713
100775107	53.7869	-2.35425	0.661516	-3.55887	0.000372452	0.0198049	100775107	RBM5-AS1
79803	682.419	1.55367	0.436546	3.55902	0.000372248	0.0198049	79803	HPS6
100506472	50.0151	-2.25674	0.634859	-3.55471	0.000378396	0.0199687	100506472	LOC100506472
57562	142.436	-1.61825	0.455126	-3.55562	0.000377094	0.0199687	57562	CEP126
548593	644.821	1.76183	0.495751	3.55386	0.000379628	0.0199687	548593	SLX1A
6193	13710.8	1.53443	0.432122	3.55093	0.000383877	0.0201198	6193	RPS5
57412	37.9403	-2.65442	0.748393	-3.54683	0.000389896	0.0203311	57412	AS3MT
65982	42.8164	-2.46422	0.694872	-3.5463	0.000390688	0.0203311	65982	ZSCAN18
155006	61.1634	-2.15587	0.608326	-3.54394	0.0003942	0.0204411	155006	TMEM213
8552	73.6077	-1.94653	0.549436	-3.54277	0.000395941	0.0204588	8552	INE1
338739	49.1498	-2.26142	0.638799	-3.54012	0.000399947	0.0205931	338739	CSTF3-DT
113157	163.321	-1.68046	0.475564	-3.53361	0.000409919	0.0210324	113157	RPLP0P2
400720	36.262	-2.86988	0.812443	-3.5324	0.0004118	0.0210357	400720	ZNF772
9380	1437.83	1.32611	0.375581	3.53082	0.000414273	0.0210357	9380	GRHPR
2193	4284.95	1.5057	0.426447	3.5308	0.000414297	0.0210357	2193	FARSA
728752	46.5708	-2.30165	0.652319	-3.52842	0.00041805	0.0211528	728752	LOC728752
4166	161.591	-2.05759	0.584169	-3.52225	0.000427896	0.0215763	4166	CHST6
11178	71.7549	-1.96655	0.558678	-3.52001	0.000431536	0.0216851	11178	LZTS1
7757	19.4452	-4.16487	1.18543	-3.51339	0.000442427	0.0220485	7757	ZNF208
55800	42.4109	-2.51441	0.715771	-3.51287	0.000443293	0.0220485	55800	SCN3B
126669	42.8263	-2.41447	0.687205	-3.51346	0.00044231	0.0220485	126669	SHE
7700	36.3735	-2.544	0.724872	-3.50958	0.00044881	0.0221615	7700	ZNF141
7542	443.244	1.42939	0.40737	3.50881	0.000450111	0.0221615	7542	ZFPL1
593	853.823	1.53066	0.436089	3.50997	0.00044816	0.0221615	593	BCKDHA
6519	41.8007	-2.37733	0.678613	-3.50321	0.00045968	0.0225567	6519	SLC3A1
261729	43.1971	-2.48679	0.710712	-3.49902	0.000466974	0.0226728	261729	STEAP2
199786	61.6477	-2.14728	0.613426	-3.50047	0.000464437	0.0226728	199786	FAM129C
388325	119.589	-2.02373	0.578243	-3.49979	0.000465631	0.0226728	388325	SCIMP
7813	295.9	-1.58378	0.452728	-3.49829	0.000468248	0.0226728	7813	EVI5
79727	42.3421	-2.55077	0.729492	-3.49663	0.00047117	0.022739	79727	LIN28A
7867	567.508	1.53105	0.438092	3.49481	0.000474392	0.0227444	7867	MAPKAPK3
11316	3382.4	1.53155	0.438229	3.49487	0.000474291	0.0227444	11316	COPE
2321	32.269	-2.7153	0.777467	-3.49249	0.000478536	0.0227936	2321	FLT1
4953	2497.56	1.55844	0.446195	3.49273	0.000478113	0.0227936	4953	ODC1
5465	220.844	-1.57066	0.449987	-3.49045	0.000482214	0.0228201	5465	PPARA
54344	854.848	1.58013	0.452654	3.49081	0.000481561	0.0228201	54344	DPM3
6158	15508.5	1.81448	0.520119	3.4886	0.000485564	0.0229045	6158	RPL28
4588	27.4525	-3.41733	0.98032	-3.48593	0.000490422	0.0230007	4588	MUC6
285268	353.17	-1.41477	0.405872	-3.48576	0.000490749	0.0230007	285268	ZNF621
341640	25.7474	-3.33027	0.956207	-3.48279	0.000496216	0.0231167	341640	FREM2
619190	193.545	-1.67776	0.48174	-3.4827	0.000496385	0.0231167	619190	FDPSP2
285598	83.3918	-2.10806	0.605543	-3.48127	0.000499037	0.0231664	285598	ARL10
6261	14.4656	-5.88152	1.69191	-3.47627	0.000508448	0.0235286	6261	RYR1
26011	35.6119	-2.84162	0.817972	-3.47398	0.000512802	0.0236552	26011	TENM4
126069	31.3781	-3.26305	0.940028	-3.47122	0.000518093	0.0238241	126069	ZNF491
286256	73.748	-1.91776	0.552765	-3.4694	0.000521618	0.0238257	286256	LCN12
92597	146.442	-1.73512	0.500345	-3.46785	0.000524644	0.0238257	92597	MOB1B
169841	144.848	-1.62769	0.469345	-3.468	0.000524357	0.0238257	169841	ZNF169
8263	325.106	1.69605	0.488929	3.46891	0.000522583	0.0238257	8263	F8A1
100463289	19.1836	-3.63131	1.04805	-3.46483	0.000530563	0.0240087	100463289	MTRNR2L5
1088	31.0027	-2.8721	0.829467	-3.46258	0.000535018	0.0240087	1088	CEACAM8
6168	18811.2	1.16869	0.33753	3.46247	0.00053524	0.0240087	6168	RPL37A
746	2736.56	1.19233	0.344268	3.46339	0.000533415	0.0240087	746	TMEM258
57379	45.1822	-2.48283	0.717303	-3.46135	0.000537483	0.0240355	57379	AICDA
60598	1169.95	1.43198	0.413833	3.46028	0.000539616	0.0240573	60598	KCNK15
22829	41.0321	-2.57814	0.745841	-3.45669	0.000546855	0.0240807	22829	NLGN4Y
55704	1148.55	-1.89911	0.549144	-3.45831	0.000543585	0.0240807	55704	CCDC88A
64581	97.2032	-1.8401	0.532445	-3.45594	0.000548374	0.0240807	64581	CLEC7A
4710	1892.93	1.26245	0.364978	3.45899	0.000542214	0.0240807	4710	NDUFB4
637	677.409	1.32199	0.382477	3.45639	0.000547453	0.0240807	637	BID
100129482	169.869	-1.51571	0.439073	-3.45207	0.00055631	0.0242833	100129482	ZNF37BP
10459	1327.36	1.34812	0.390469	3.45258	0.000555262	0.0242833	10459	MAD2L2
100507117	40.7934	-2.49402	0.723104	-3.44904	0.000562583	0.0244114	100507117	ASAP1-IT2
4036	65.9253	-2.09067	0.606156	-3.44906	0.000562551	0.0244114	4036	LRP2
139378	22.0131	-3.33003	0.96598	-3.44731	0.000566196	0.0244955	139378	ADGRG4
144097	594.063	1.46127	0.424262	3.44427	0.000572612	0.0247	144097	SPINDOC
283432	31.7619	-2.70044	0.784966	-3.4402	0.000581282	0.0247649	283432	LINC00485
1950	66.5554	-2.21091	0.642315	-3.44209	0.000577245	0.0247649	1950	EGF
9495	111.661	-1.8033	0.52412	-3.44063	0.000580367	0.0247649	9495	AKAP5
84914	399.133	-1.34766	0.391807	-3.4396	0.000582585	0.0247649	84914	ZNF587
10534	1174.76	1.38742	0.403126	3.44166	0.000578161	0.0247649	10534	SSSCA1
9475	1044.3	-1.42707	0.415097	-3.43793	0.000586185	0.0248457	9475	ROCK2		SD1
57381	39.8636	-2.44915	0.7126	-3.43693	0.000588349	0.0248654	57381	RHOJ
100188954	64.8237	-2.15238	0.626788	-3.43398	0.000594781	0.0249212	100188954	DNMBP-AS1
284551	79.6419	-1.90973	0.556015	-3.43468	0.00059325	0.0249212	284551	LINC01226
1062	806.441	-1.73397	0.504825	-3.4348	0.000593001	0.0249212	1062	CENPE		SD1
517	6794.01	1.29681	0.378093	3.42986	0.000603886	0.0252303	517	ATP5MC2
348378	93.5485	-1.73065	0.505411	-3.42425	0.000616507	0.0255387	348378	SHISAL2A
3276	2739.12	1.25974	0.367749	3.42555	0.000613552	0.0255387	3276	PRMT1
4171	4746.99	1.46284	0.427161	3.42457	0.00061577	0.0255387	4171	MCM2
100132101	61.6741	-2.11397	0.618292	-3.41905	0.00062841	0.0258852	100132101	HERC2P7
6282	4375.98	1.37967	0.40346	3.41961	0.000627121	0.0258852	6282	S100A11
7314	15953	1.33215	0.389832	3.41723	0.000632609	0.0259849	7314	UBB
5434	4032.16	1.36161	0.398669	3.41538	0.000636937	0.0260894	5434	POLR2E
441452	18.2791	-3.65324	1.07002	-3.41419	0.000639716	0.0261235	441452	SPATA31C1
154664	36.1572	-2.43834	0.714482	-3.41274	0.000643128	0.0261235	154664	ABCA13
2069	85.5277	-1.96418	0.575473	-3.41315	0.000642165	0.0261235	2069	EREG
3692	3930.76	1.38016	0.404606	3.41112	0.000646958	0.0261339	3692	EIF6
56931	1096.44	1.50903	0.442306	3.41173	0.000645516	0.0261339	56931	DUS3L
6007	61.4422	-2.09271	0.614014	-3.40824	0.000653836	0.026339	6007	RHD
10156	102.403	-1.78432	0.523841	-3.40623	0.000658674	0.0264609	10156	RASA4
9750	42.8899	-2.40144	0.705398	-3.40438	0.000663156	0.0265165	9750	RIPOR2
57175	1542.84	1.53982	0.452334	3.40416	0.000663682	0.0265165	57175	CORO1B
1029	5581.74	1.4333	0.421397	3.40131	0.000670627	0.0267209	1029	CDKN2A
162998	63.9402	-2.09581	0.616512	-3.39946	0.00067518	0.0268292	162998	OR7D2
6881	1448.64	1.49268	0.439413	3.39698	0.000681334	0.0270004	6881	TAF10
641298	92.7183	-1.8118	0.533737	-3.39457	0.000687376	0.0271662	641298	SMG1P1
11149	57.1361	-2.11833	0.624467	-3.39223	0.000693263	0.027325	11149	BVES
148	19.1388	-3.46733	1.02318	-3.38876	0.000702098	0.0274669	148	ADRA1A
83658	1315.42	1.32964	0.392281	3.38951	0.000700187	0.0274669	83658	DYNLRB1
6598	2013.07	1.3304	0.392609	3.3886	0.000702498	0.0274669	6598	SMARCB1
4174	4143.84	1.3693	0.404203	3.38765	0.000704943	0.027489	4174	MCM5
8407	8705.89	1.44564	0.426914	3.38627	0.000708503	0.0275543	8407	TAGLN2
100507524	65.995	-1.96125	0.579689	-3.38329	0.000716234	0.0277077	100507524	ARHGEF26-AS1
80205	566.861	-1.81007	0.534946	-3.38365	0.000715301	0.0277077	80205	CHD9
1896	15.2642	-3.90478	1.15443	-3.38243	0.00071848	0.0277161	1896	EDA
255031	74.7888	-1.92563	0.569419	-3.38175	0.000720244	0.0277161	255031	LINC00957
84174	38.0261	-2.72035	0.80492	-3.37966	0.000725761	0.0278551	84174	SLA2
2879	5275.06	1.47402	0.436471	3.37714	0.000732442	0.028038	2879	GPX4
463	552.764	-1.44162	0.427028	-3.37593	0.000735654	0.0280874	463	ZFHX3
339761	81.5811	-1.78582	0.529382	-3.3734	0.000742469	0.0282626	339761	CYP27C1
283131	6379.87	-1.72076	0.510262	-3.37231	0.000745409	0.0282626	283131	NEAT1
9136	955.45	1.45939	0.432788	3.37207	0.000746042	0.0282626	9136	RRP9
10332	20.4149	-3.43517	1.01915	-3.37063	0.000749959	0.0282819	10332	CLEC4M
154089	56.5953	-2.07606	0.616019	-3.37012	0.000751345	0.0282819	154089	LINC01312
25798	704.421	1.64433	0.487968	3.36975	0.000752353	0.0282819	25798	BRI3
26580	425.323	1.85685	0.551256	3.36839	0.000756074	0.0283489	26580	BSCL2
80008	27.2002	-2.80086	0.832182	-3.36569	0.000763538	0.028533	80008	TMEM156
331	777.149	-1.32189	0.392811	-3.3652	0.000764886	0.028533	331	XIAP
6141	12540.7	1.39159	0.413902	3.36212	0.000773455	0.0287792	6141	RPL18
100507679	24.7139	-3.07192	0.91438	-3.35956	0.000780653	0.0289733	100507679	MUC22
641367	16.57	-4.19276	1.24856	-3.35807	0.000784883	0.0290566	641367	LOC641367
55018	18.7952	-3.57852	1.06591	-3.35725	0.000787206	0.029069	55018	ANKRD40CL
100507401	32.1063	-2.58001	0.769159	-3.35432	0.000795606	0.0292661	100507401	LRP4-AS1
80161	160.382	-1.77757	0.529985	-3.35399	0.000796547	0.0292661	80161	ASMTL-AS1
619207	34.8547	-2.42913	0.724869	-3.35113	0.00080482	0.0292909	619207	SCART1
100131564	95.8144	-1.79767	0.536183	-3.35271	0.000800241	0.0292909	100131564	CCDC18-AS1
353497	95.6821	-1.7011	0.507744	-3.3503	0.000807238	0.0292909	353497	POLN
101410538	839.54	1.51548	0.452262	3.35089	0.00080553	0.0292909	101410538	MMP24OS
147965	362.529	1.7122	0.510757	3.35228	0.000801485	0.0292909	147965	FAM98C
285484	21.6324	-3.28355	0.980419	-3.34913	0.000810656	0.0293421	285484	LINC02495
10589	1717.32	1.3132	0.392198	3.3483	0.000813093	0.0293577	10589	DRAP1
340547	45.6248	-2.21524	0.661888	-3.34685	0.000817346	0.0294385	340547	VSIG1
100130742	23.5737	-3.0389	0.909316	-3.34196	0.000831881	0.0294757	100130742	LRRC69
9752	30.4697	-2.6864	0.803009	-3.34542	0.000821587	0.0294757	9752	PCDHA9
285987	34.9554	-2.47788	0.740867	-3.34457	0.000824109	0.0294757	285987	DLX6-AS1
389432	46.7159	-2.23754	0.669877	-3.34023	0.000837102	0.0294757	389432	SAMD5
85300	69.4881	-1.95618	0.585335	-3.34199	0.000831798	0.0294757	85300	ATCAY
401089	106.401	-1.92136	0.574507	-3.34436	0.000824732	0.0294757	401089	FOXL2NB
118490	185.573	-1.65759	0.496216	-3.34047	0.000836374	0.0294757	118490	MSS51
132241	219.899	-1.45995	0.436861	-3.34191	0.000832053	0.0294757	132241	RPL32P3
54581	257.641	-1.34885	0.403819	-3.34024	0.000837061	0.0294757	54581	SCAND2P
10629	562.042	1.37175	0.410734	3.33975	0.000838535	0.0294757	10629	TAF6L
284161	106.388	-1.80687	0.541688	-3.33563	0.00085105	0.0295604	284161	GDPD1
790952	223.479	-1.70028	0.509419	-3.33768	0.000844804	0.0295604	790952	ESRG
9551	5107.42	1.16316	0.348601	3.33664	0.00084797	0.0295604	9551	ATP5MF
54849	714.993	1.47625	0.442552	3.33578	0.000850603	0.0295604	54849	DEF8
1465	5949.46	1.6167	0.484671	3.33568	0.000850922	0.0295604	1465	CSRP1
90353	157.113	1.76678	0.529929	3.33399	0.000856083	0.0296647	90353	CTU1
11093	80.784	-1.85896	0.558082	-3.33098	0.000865397	0.0299165	11093	ADAMTS13
7976	133.364	-1.54446	0.464421	-3.32556	0.000882417	0.030433	7976	FZD3
10493	1666.79	1.49589	0.449944	3.32461	0.000885424	0.0304648	10493	VAT1
130951	13.5019	-4.68908	1.4115	-3.32205	0.000893578	0.0306732	130951	M1AP
137994	55.769	-2.1092	0.635514	-3.31889	0.00090375	0.0308055	137994	LETM2
60314	1259.14	1.39638	0.420734	3.31893	0.000903645	0.0308055	60314	C12orf10
2783	2198.21	1.47258	0.443608	3.31956	0.000901587	0.0308055	2783	GNB2
147687	138.651	-1.52193	0.458928	-3.31626	0.000912294	0.0310222	147687	ZNF417
28974	2904.03	1.16646	0.351895	3.31481	0.00091707	0.0310222	28974	C19orf53
374291	1745.05	1.52719	0.460782	3.31434	0.000918595	0.0310222	374291	NDUFS7
23625	370.842	1.67648	0.505787	3.3146	0.000917737	0.0310222	23625	FAM89B
525	49.5175	-2.16776	0.654995	-3.30958	0.000934368	0.0312912	525	ATP6V1B1
126549	73.1436	-1.91025	0.577228	-3.30935	0.000935119	0.0312912	126549	ANKLE1
9980	99.0433	-1.88838	0.570457	-3.31029	0.000931984	0.0312912	9980	DOP1B
6169	7394.8	1.11561	0.337107	3.30937	0.000935046	0.0312912	6169	RPL38
3899	51.4749	-2.12028	0.641039	-3.30757	0.000941096	0.0314077	3899	AFF3
546	1837.45	-1.81651	0.549499	-3.30576	0.000947194	0.0314077	546	ATRX
6511	157.678	-1.71501	0.518611	-3.30693	0.000943236	0.0314077	6511	SLC1A6
100131998	96.3379	-1.69491	0.512666	-3.30608	0.000946116	0.0314077	100131998	RRN3P3
8522	78.1399	-1.80728	0.546905	-3.30456	0.000951248	0.0314708	8522	GAS7
401494	30.1611	-2.61671	0.792245	-3.30291	0.000956866	0.0315852	401494	HACD4
84125	8.69895	-6.28659	1.90608	-3.29817	0.000973164	0.0320113	84125	LRRIQ1
283985	57.2959	-2.12766	0.645157	-3.29789	0.000974152	0.0320113	283985	FADS6
978	1686.87	1.55703	0.472267	3.29694	0.000977455	0.0320478	978	CDA
441242	208.353	-1.44202	0.43764	-3.295	0.000984206	0.032197	441242	LOC441242
285	42.6833	-2.1926	0.666157	-3.29141	0.000996871	0.0325385	285	ANGPT2
1556	29.6078	-2.61168	0.793825	-3.28999	0.00100191	0.03263	1556	CYP2B7P
775	14.4827	-4.57251	1.39107	-3.28704	0.00101246	0.0328275	775	CACNA1C
56165	34.4992	-2.65486	0.807643	-3.28717	0.001012	0.0328275	56165	TDRD1
92591	56.5992	-1.97496	0.601101	-3.28558	0.00101773	0.0328526	92591	ASB16
6237	194.101	1.50136	0.456931	3.28576	0.00101708	0.0328526	6237	RRAS
79853	60.0467	-2.00821	0.611496	-3.28409	0.0010231	0.0329534	79853	TM4SF20
6142	30913	1.32781	0.40451	3.28253	0.00102881	0.0330645	6142	RPL18A
80758	214.896	1.64315	0.500909	3.28034	0.00103682	0.0332487	80758	PRR7
11344	983.483	1.46601	0.44713	3.27871	0.00104282	0.0333681	11344	TWF2
147081	112.379	-1.73324	0.528994	-3.27649	0.00105105	0.0334847	147081	LINC02210
57085	994.221	1.29605	0.395556	3.27654	0.00105087	0.0334847	57085	AGTRAP
100288069	31.133	-2.69981	0.825448	-3.27071	0.00107276	0.0340282	100288069	LOC100288069
8086	1261.82	1.41967	0.434032	3.27089	0.00107208	0.0340282	8086	AAAS
672	932.561	-1.37973	0.422053	-3.26908	0.00107898	0.0341514	672	BRCA1
161497	48.7542	-2.13374	0.653552	-3.26484	0.00109528	0.0343696	161497	STRC
169355	46.252	-2.11419	0.647553	-3.26488	0.00109509	0.0343696	169355	IDO2
6890	847.483	1.21262	0.371226	3.26653	0.00108872	0.0343696	6890	TAP1
58496	291.909	1.5015	0.459753	3.26587	0.00109127	0.0343696	58496	LY6G5B
6579	32.5026	-2.59455	0.79525	-3.26256	0.0011041	0.0344986	6579	SLCO1A2
147991	271.305	-1.31562	0.403198	-3.26297	0.00110252	0.0344986	147991	DPY19L3
54629	186.402	-1.45348	0.445796	-3.26042	0.00111249	0.0345457	54629	MINDY2
1174	868.103	1.25548	0.385231	3.25902	0.00111797	0.0345457	1174	AP1S1
4176	9632.98	1.29989	0.398915	3.25856	0.00111979	0.0345457	4176	MCM7
991	2853.99	1.31049	0.402009	3.25986	0.00111467	0.0345457	991	CDC20
7284	8826.19	1.40824	0.432138	3.25877	0.00111898	0.0345457	7284	TUFM
128240	2039.82	1.42455	0.43693	3.26037	0.00111267	0.0345457	128240	NAXE
3824	57.9338	-2.3416	0.719203	-3.25582	0.00113065	0.034696	3824	KLRD1
79442	106.051	-1.82237	0.559776	-3.25554	0.00113178	0.034696	79442	LRRC2
163590	1138.98	-1.20797	0.371019	-3.25582	0.00113066	0.034696	163590	TOR1AIP2
728558	69.4725	-1.93902	0.595895	-3.25396	0.00113807	0.0347253	728558	ENTPD1-AS1
10456	1686.95	1.2858	0.395219	3.25338	0.00114039	0.0347253	10456	HAX1
5831	1295.54	1.35712	0.417277	3.25234	0.00114461	0.0347253	5831	PYCR1
1632	1530.42	1.39463	0.428497	3.2547	0.00113514	0.0347253	1632	ECI1
2539	3051.23	1.40024	0.430493	3.25263	0.00114343	0.0347253	2539	G6PD
57611	20.8443	-3.17526	0.977951	-3.24685	0.00116688	0.0347357	57611	ISLR2
148808	39.5923	-2.23042	0.686515	-3.2489	0.00115853	0.0347357	148808	MFSD4A
100272228	42.1644	-2.18311	0.672468	-3.24641	0.00116871	0.0347357	100272228	LINC00894
221442	52.9064	-2.04312	0.629226	-3.24703	0.00116616	0.0347357	221442	ADCY10P1
84660	54.3988	-2.0196	0.621775	-3.24813	0.00116167	0.0347357	84660	CCDC62
729732	62.0197	-1.8757	0.577511	-3.2479	0.00116259	0.0347357	729732	LOC729732
51504	5827.21	1.14951	0.353543	3.25141	0.00114833	0.0347357	51504	TRMT112
55851	746.101	1.20316	0.370546	3.247	0.0011663	0.0347357	55851	PSENEN
1051	1996.67	1.21471	0.37417	3.24641	0.00116869	0.0347357	1051	CEBPB
10897	1845.93	1.46511	0.451236	3.24688	0.00116678	0.0347357	10897	YIF1A
84066	27.7745	-2.82849	0.871713	-3.24474	0.00117556	0.034738	84066	TEX35
10142	865.917	-1.46066	0.450173	-3.24466	0.00117591	0.034738	10142	AKAP9
7086	18190.5	1.39208	0.428943	3.24538	0.00117295	0.034738	7086	TKT
27004	58.8939	-2.02753	0.625153	-3.24326	0.0011817	0.0347903	27004	TCL6
8228	498.682	1.45905	0.449897	3.24308	0.00118244	0.0347903	8228	PNPLA4
317	246.158	-1.39014	0.428791	-3.24199	0.00118698	0.0348218	317	APAF1
5245	3173.16	1.18934	0.366891	3.24168	0.00118827	0.0348218	5245	PHB
7544	16.7301	-3.55517	1.09796	-3.23799	0.00120374	0.034931	7544	ZFY
374491	20.6584	-3.11193	0.961751	-3.23569	0.0012135	0.034931	374491	TPTE2P6
728621	163.067	-1.57881	0.487268	-3.24013	0.00119474	0.034931	728621	CCDC30
538	234.275	-1.42916	0.441147	-3.23964	0.0011968	0.034931	538	ATP7A
79269	341.022	-1.39121	0.429952	-3.23574	0.00121328	0.034931	79269	DCAF10
57583	462.166	-1.22822	0.379462	-3.23674	0.00120904	0.034931	57583	TMEM181
84376	930.414	-1.18722	0.366862	-3.23614	0.00121158	0.034931	84376	HOOK3
5714	2483.57	1.25779	0.388411	3.2383	0.00120243	0.034931	5714	PSMD8
9124	1101.29	1.26939	0.392132	3.23714	0.00120732	0.034931	9124	PDLIM1
57644	54.82	-2.33153	0.720829	-3.23452	0.00121849	0.0350058	57644	MYH7B
4701	1009.48	1.17745	0.364291	3.23218	0.0012285	0.0352243	4701	NDUFA7
414919	865.957	1.59248	0.492787	3.23158	0.00123108	0.035229	414919	C8orf82
57404	757.064	-1.38873	0.429861	-3.23065	0.0012351	0.0352752	57404	CYP20A1
26145	523.357	1.4261	0.441735	3.22841	0.0012448	0.0354827	26145	IRF2BP1
401331	47.5716	-2.32979	0.72422	-3.21696	0.00129558	0.0356011	401331	RASA4CP
100128788	50.4967	-2.0143	0.625702	-3.21926	0.0012852	0.0356011	100128788	SRRM2-AS1
4340	56.2767	-2.00307	0.621348	-3.22375	0.00126524	0.0356011	4340	MOG
389610	89.8832	-1.93828	0.602301	-3.21812	0.00129033	0.0356011	389610	XKR5
5145	76.6086	-1.91726	0.59543	-3.21995	0.00128212	0.0356011	5145	PDE6A
57477	94.6678	-1.77557	0.551536	-3.21932	0.00128493	0.0356011	57477	SHROOM4
147906	225.617	-1.7699	0.549303	-3.22208	0.00127264	0.0356011	147906	DACT3
389643	124.704	-1.76088	0.546049	-3.22476	0.00126077	0.0356011	389643	NUGGC
100128338	116.895	-1.61908	0.501975	-3.22542	0.00125789	0.0356011	100128338	FAM83H-AS1
389834	119.935	-1.56536	0.48564	-3.22329	0.00126727	0.0356011	389834	LOC389834
254048	251.819	-1.4883	0.462588	-3.21734	0.00129385	0.0356011	254048	UBN2
253558	316.719	-1.27903	0.397477	-3.21786	0.00129149	0.0356011	253558	LCLAT1
57551	767.65	-1.24473	0.386519	-3.22037	0.00128026	0.0356011	57551	TAOK1
200185	1870.01	1.24765	0.387022	3.22372	0.00126538	0.0356011	200185	KRTCAP2
10524	542.338	1.27478	0.39639	3.21596	0.00130007	0.0356011	10524	KAT5
81570	818.027	1.42759	0.443735	3.2172	0.00129447	0.0356011	81570	CLPB
2023	80464.3	1.44588	0.449543	3.21633	0.00129842	0.0356011	2023	ENO1
10381	291.724	1.47401	0.458023	3.2182	0.00128999	0.0356011	10381	TUBB3
6050	2527.42	1.49509	0.4646	3.21801	0.00129082	0.0356011	6050	RNH1
226	27469.3	1.55135	0.482165	3.21747	0.00129328	0.0356011	226	ALDOA
100526760	66.3758	2.39964	0.743836	3.22603	0.00125518	0.0356011	100526760	ABHD14A-ACY1
344454	20.6819	-3.15764	0.982417	-3.21416	0.00130829	0.0357591	344454	AOX2P
1378	52.6094	-2.2539	0.7022	-3.20977	0.00132841	0.0361739	1378	CR1
1476	1898.88	1.30416	0.406259	3.21018	0.00132653	0.0361739	1476	CSTB
283143	30.479	-2.57515	0.803174	-3.20622	0.00134492	0.0363374	283143	LINC00900
100128378	32.9665	-2.41484	0.753272	-3.20581	0.00134684	0.0363374	100128378	LINC00696
64072	38.0997	-2.3694	0.738699	-3.20753	0.00133881	0.0363374	64072	CDH23
84620	43.5801	-2.13471	0.665723	-3.20661	0.0013431	0.0363374	84620	ST6GAL2
84948	472.98	1.5544	0.484723	3.20679	0.00134227	0.0363374	84948	TIGD5
400958	72.5098	-1.86418	0.581848	-3.2039	0.0013558	0.0364447	400958	LINC02245
3875	42750.7	1.33964	0.418125	3.20392	0.00135569	0.0364447	3875	KRT18
55531	49.0871	-2.11999	0.662082	-3.202	0.00136476	0.036547	55531	ELMOD1
1603	2365.07	1.1369	0.355049	3.20208	0.0013644	0.036547	1603	DAD1
4833	1934.39	1.21563	0.379769	3.20098	0.00136959	0.036547	4833	NME4
8841	800.77	1.37555	0.429726	3.20098	0.00136961	0.036547	8841	HDAC3
100216479	31.9674	-2.50598	0.783356	-3.19903	0.00137889	0.0366563	100216479	FAR2P2
285440	52.4616	-2.06498	0.64592	-3.19695	0.00138887	0.0366563	285440	CYP4V2
344148	207.472	-1.42373	0.445415	-3.19641	0.00139147	0.0366563	344148	NCKAP5
376497	206.446	-1.34689	0.421439	-3.19593	0.00139379	0.0366563	376497	SLC27A1
23318	649.591	-1.27866	0.400154	-3.19542	0.00139626	0.0366563	23318	TUT4
5531	1348.8	1.22903	0.384513	3.19633	0.00139186	0.0366563	5531	PPP4C
25953	652.291	1.24356	0.388921	3.19747	0.00138641	0.0366563	25953	PNKD
6188	53945.7	1.3021	0.407183	3.19783	0.00138467	0.0366563	6188	RPS3
22933	334.401	1.51281	0.473431	3.19542	0.00139626	0.0366563	22933	SIRT2
144568	36.1635	-2.3501	0.735662	-3.19454	0.00140054	0.036689	144568	A2ML1
8815	4864.95	1.19468	0.374024	3.19413	0.00140253	0.036689	8815	BANF1
3662	18.8031	-3.21175	1.00619	-3.192	0.0014129	0.0368237	3662	IRF4
144817	26.6088	-2.91273	0.912644	-3.19153	0.00141523	0.0368237	144817	LINC00330
197358	32.3397	-2.45777	0.769917	-3.19226	0.00141165	0.0368237	197358	NLRC3
91775	216.644	-1.54858	0.485922	-3.1869	0.00143806	0.0373513	91775	NXPE3
6155	17463.5	1.07778	0.338306	3.18581	0.00144349	0.0374259	6155	RPL27
503582	283.761	-1.55304	0.48759	-3.18514	0.00144683	0.0374461	503582	ARGFX
196740	38.0827	-2.37274	0.745964	-3.18077	0.00146886	0.0376826	196740	VSTM4
441234	42.196	-2.17267	0.683049	-3.18084	0.00146848	0.0376826	441234	ZNF716
400084	51.1897	-2.07636	0.652993	-3.17975	0.00147401	0.0376826	400084	LINC00939
3162	470.236	1.24715	0.39198	3.18166	0.00146433	0.0376826	3162	HMOX1
6175	38826.7	1.2528	0.393823	3.18113	0.00146699	0.0376826	6175	RPLP0
10245	1561.55	1.26964	0.399114	3.18115	0.0014669	0.0376826	10245	TIMM17B
100130776	299.322	1.36521	0.429291	3.18015	0.00147197	0.0376826	100130776	AGAP2-AS1
387522	92.7847	2.48724	0.782342	3.17923	0.00147669	0.0376852	387522	TMEM189-UBE2V1
100188953	30.208	-2.54906	0.802753	-3.1754	0.0014963	0.0379869	100188953	LINC00092
285755	49.2755	-2.16641	0.682201	-3.17562	0.00149516	0.0379869	285755	PPIL6
10608	1151.41	1.49179	0.46966	3.17633	0.00149152	0.0379869	10608	MXD4
100288428	25.931	-2.69441	0.849924	-3.17018	0.00152347	0.0380614	100288428	LMCD1-AS1
731275	36.7047	-2.27336	0.716951	-3.17087	0.00151984	0.0380614	731275	LINC01347
390790	37.9397	-2.22846	0.702802	-3.17082	0.00152011	0.0380614	390790	ARL5C
112937	77.3016	-1.99647	0.629118	-3.17345	0.00150641	0.0380614	112937	GLB1L3
201456	80.4575	-1.70376	0.537493	-3.16983	0.00152527	0.0380614	201456	FBXO15
2055	201.669	-1.40034	0.441436	-3.17224	0.00151269	0.0380614	2055	CLN8
83544	323.179	-1.31685	0.414995	-3.17318	0.00150779	0.0380614	83544	DNAL1
79228	864.455	1.29201	0.407268	3.17239	0.00151188	0.0380614	79228	THOC6
3654	3598.75	1.31308	0.414084	3.17105	0.00151888	0.0380614	3654	IRAK1
9145	255.268	1.47034	0.46321	3.17424	0.00150227	0.0380614	9145	SYNGR1
4045	41.914	-2.12097	0.669322	-3.16883	0.00153054	0.0380631	4045	LSAMP
23195	546.485	-1.20663	0.380747	-3.16911	0.00152906	0.0380631	23195	MDN1
84436	29.8401	-2.48992	0.787067	-3.16354	0.00155862	0.0383067	84436	ZNF528
860	35.4877	-2.35189	0.742835	-3.1661	0.00154499	0.0383067	860	RUNX2
100128593	56.0848	-1.9879	0.628065	-3.16511	0.00155023	0.0383067	100128593	LOC100128593
284992	154.385	-1.535	0.48518	-3.16377	0.00155739	0.0383067	284992	CCDC150
1938	46989.4	1.27442	0.402694	3.16473	0.00155226	0.0383067	1938	EEF2
4150	3042.36	1.49114	0.47107	3.16544	0.0015485	0.0383067	4150	MAZ
8175	1758.76	1.54596	0.488682	3.16353	0.00155867	0.0383067	8175	SF3A2
54751	97.9095	-1.5692	0.496311	-3.16173	0.00156836	0.0384802	54751	FBLIM1
23035	161.998	-1.4211	0.44962	-3.16067	0.00157408	0.0385556	23035	PHLPP2
664618	43.0067	-2.24458	0.710413	-3.15955	0.00158013	0.0386391	664618	HSP90AB4P
340706	44.4748	-2.08567	0.660735	-3.15659	0.00159625	0.0389682	340706	VWA2
390963	56.4461	-2.1307	0.675426	-3.15461	0.00160713	0.0391683	390963	ZNF818P
6850	14.7631	-4.01158	1.27229	-3.15303	0.00161583	0.0393149	6850	SYK
55020	995.183	1.44423	0.458312	3.15119	0.00162609	0.0394989	55020	TTC38
10072	1261.79	1.5128	0.480246	3.15005	0.00163242	0.0395869	10072	DPP3
518	4568.3	1.27049	0.403435	3.14919	0.00163723	0.0396377	518	ATP5MC3
400624	49.2267	-2.23189	0.709272	-3.14673	0.00165107	0.039777	400624	LINC01973
28987	1365.24	1.1727	0.372732	3.14624	0.00165386	0.039777	28987	NOB1
51734	509.942	1.30376	0.414305	3.14686	0.00165031	0.039777	51734	MSRB1
2014	850.751	1.50115	0.477106	3.14636	0.00165318	0.039777	2014	EMP3
55124	15.9402	-3.40046	1.08111	-3.14533	0.00165898	0.0398345	55124	PIWIL2
6888	2721.3	1.19534	0.380104	3.14478	0.00166211	0.0398442	6888	TALDO1
375341	169.833	-1.4761	0.470411	-3.13789	0.00170167	0.0404664	375341	C3orf62
22913	2679.44	1.24758	0.397432	3.13909	0.00169471	0.0404664	22913	RALY
284106	1651.64	1.24908	0.397999	3.13841	0.00169868	0.0404664	284106	CISD3
30012	258.315	1.48754	0.474064	3.13785	0.0017019	0.0404664	30012	TLX3
5763	17270.5	1.56867	0.499866	3.13818	0.0017	0.0404664	5763	PTMS
7262	1174.69	1.61351	0.514339	3.13705	0.00170655	0.0405112	7262	PHLDA2
90233	44.5008	-2.14457	0.68375	-3.13649	0.00170985	0.0405238	90233	ZNF551
5693	4072.96	1.17746	0.375494	3.13577	0.00171406	0.0405579	5693	PSMB5
401387	23.8426	-2.81258	0.897315	-3.13444	0.00172183	0.0406759	401387	LRRD1
5184	773.281	1.26552	0.403877	3.13343	0.00172777	0.0406847	5184	PEPD
7134	1270.4	1.30269	0.415736	3.13345	0.00172761	0.0406847	7134	TNNC1
85449	23.7024	-2.73968	0.875177	-3.13043	0.00174553	0.0408399	85449	KIAA1755
348980	48.0626	-2.06118	0.658406	-3.13056	0.00174472	0.0408399	348980	HCN1
374819	59.497	-1.9768	0.631415	-3.13075	0.0017436	0.0408399	374819	LRRC37A3
10856	2964.1	1.43569	0.458419	3.13183	0.00173721	0.0408399	10856	RUVBL2
100505495	19.8548	-3.33519	1.0659	-3.12899	0.00175408	0.040909	100505495	PCAT19
25778	419.578	-1.25927	0.402432	-3.12914	0.00175316	0.040909	25778	DSTYK
84941	67.6183	-1.84346	0.589487	-3.12723	0.0017646	0.0410557	84941	HSH2D
26521	1744.77	1.26609	0.40489	3.127	0.00176599	0.0410557	26521	TIMM8B
10888	36.9051	-2.36991	0.758028	-3.12642	0.00176948	0.0410716	10888	GPR83
100506930	34.1915	-2.34116	0.749305	-3.12444	0.00178145	0.0411442	100506930	LINC00665
9208	1123.59	-1.18917	0.38065	-3.12404	0.00178386	0.0411442	9208	LRRFIP1
57291	1325.78	1.11645	0.357356	3.12421	0.00178283	0.0411442	57291	DANCR
1351	3796.47	1.25948	0.40308	3.12464	0.0017802	0.0411442	1351	COX8A
159091	297.138	-1.37245	0.439398	-3.12348	0.00178724	0.0411571	159091	FAM122C
118472	486.084	1.39971	0.448222	3.12281	0.0017913	0.0411859	118472	ZNF511
84790	12825.3	1.29957	0.416339	3.12143	0.00179974	0.0413149	84790	TUBA1C
259282	644.715	-1.46323	0.468972	-3.12007	0.00180806	0.0414045	259282	BOD1L1
114299	138.296	-1.45692	0.467112	-3.119	0.00181464	0.0414045	114299	PALM2
377	3610.71	1.13166	0.362819	3.11906	0.00181427	0.0414045	377	ARF3
28989	1383.78	1.49635	0.479762	3.11895	0.00181497	0.0414045	28989	NTMT1
11154	383.044	-1.27143	0.407765	-3.11805	0.00182051	0.0414662	11154	AP4S1
100288520	9.17816	-6.47723	2.07802	-3.11702	0.0018269	0.0415471	100288520	USP17L15
202181	38.0387	-2.28395	0.7338	-3.11249	0.00185515	0.0418002	202181	LOC202181
26751	64.7069	-1.76731	0.567639	-3.11344	0.00184919	0.0418002	26751	SH3YL1
339201	103.689	-1.53737	0.494054	-3.11175	0.00185981	0.0418002	339201	ASB16-AS1
286467	174.005	-1.51775	0.48813	-3.10932	0.00187519	0.0418002	286467	FIRRE
80012	559.96	-1.15728	0.372191	-3.10938	0.00187481	0.0418002	80012	PHC3
645	2360.9	1.16659	0.375103	3.11004	0.0018706	0.0418002	645	BLVRB
4191	3114.87	1.2371	0.397388	3.11306	0.00185155	0.0418002	4191	MDH2
3028	4136.33	1.2972	0.416723	3.11287	0.0018528	0.0418002	3028	HSD17B10
5216	18533.7	1.35026	0.433668	3.11358	0.00184835	0.0418002	5216	PFN1
84303	300.96	1.36141	0.437407	3.11246	0.00185537	0.0418002	84303	CHCHD6
64223	2086.59	1.40277	0.450995	3.11039	0.00186838	0.0418002	64223	MLST8
7791	1612.87	1.429	0.459579	3.10937	0.0018749	0.0418002	7791	ZYX
3611	1129.34	1.43613	0.46186	3.10945	0.00187437	0.0418002	3611	ILK
79080	1546.79	1.344	0.432543	3.10719	0.00188874	0.0420381	79080	CCDC86
51073	2420.98	1.31457	0.423154	3.10659	0.00189258	0.0420597	51073	MRPL4
163051	59.4049	-2.03655	0.655907	-3.10494	0.0019032	0.0422315	163051	ZNF709
3371	54.6384	-1.88193	0.606309	-3.10392	0.00190976	0.0422724	3371	TNC
5865	265.464	-1.45064	0.467381	-3.10375	0.00191083	0.0422724	5865	RAB3B
6176	27074	1.10548	0.356272	3.10292	0.00191622	0.0423276	6176	RPLP1
4750	205.613	-1.48597	0.479089	-3.10167	0.00192435	0.0423792	4750	NEK1		SD1
55954	533.057	1.34972	0.435101	3.1021	0.00192155	0.0423792	55954	ZMAT5
85371	81.0748	-1.64623	0.531083	-3.09976	0.00193677	0.0424767	85371	KIAA1656
5093	7533.19	1.149	0.370674	3.09976	0.00193677	0.0424767	5093	PCBP1
10220	316.159	1.28063	0.413152	3.09965	0.00193749	0.0424767	10220	GDF11
5740	67.5446	-1.83341	0.591866	-3.09768	0.00195045	0.0426967	5740	PTGIS
23612	609.319	1.25175	0.404338	3.0958	0.0019628	0.0428388	23612	PHLDA3
220002	723.187	1.29641	0.41871	3.0962	0.00196019	0.0428388	220002	CYB561A3
3159	7825.09	1.11957	0.361883	3.09374	0.00197647	0.043073	3159	HMGA1
6997	36.6499	-2.19043	0.70849	-3.09169	0.00199021	0.0431817	6997	TDGF1
10248	1173.81	1.1583	0.374651	3.09167	0.00199032	0.0431817	10248	POP7
23559	963.714	1.19465	0.38637	3.09198	0.00198827	0.0431817	23559	WBP1
51380	340.737	-1.35351	0.437896	-3.09094	0.00199526	0.0432247	51380	CSAD
23253	558.66	-1.6947	0.548633	-3.08896	0.00200859	0.0434298	23253	ANKRD12
1891	2512.5	1.17163	0.379335	3.08865	0.00201067	0.0434298	1891	ECH1
51374	1871.72	1.25068	0.405106	3.08729	0.00201994	0.0435657	51374	ATRAID
10882	170.649	1.83506	0.594782	3.08527	0.00203365	0.0437968	10882	C1QL1
123041	79.5284	-1.85126	0.600126	-3.08478	0.00203701	0.0438047	123041	SLC24A4
79622	1511.27	1.50455	0.487837	3.08412	0.00204154	0.0438377	79622	SNRNP25
51742	487.312	-1.44631	0.469303	-3.08182	0.0020574	0.0438588	51742	ARID4B
4820	679.295	-1.40566	0.456079	-3.08206	0.00205571	0.0438588	4820	NKTR
6209	19739.8	1.08928	0.353366	3.08257	0.00205223	0.0438588	6209	RPS15
9513	1144.32	1.19076	0.386177	3.08347	0.00204604	0.0438588	9513	FXR2
4037	288.71	1.33329	0.432632	3.0818	0.00205752	0.0438588	4037	LRP3
84844	1307.72	1.18356	0.384139	3.08106	0.00206264	0.0438647	84844	PHF5A
2987	1098.08	1.24605	0.404501	3.08046	0.0020668	0.0438647	2987	GUK1
23770	3869.14	1.3977	0.45371	3.0806	0.00206586	0.0438647	23770	FKBP8
124871	35.801	-2.30603	0.748945	-3.07904	0.0020767	0.0440109	124871	FLJ40194
11047	3814.16	1.30524	0.424162	3.07723	0.00208934	0.0442147	11047	ADRM1
55814	1133.52	-1.76972	0.575399	-3.07564	0.00210053	0.0443818	55814	BDP1
6944	1174.5	1.31274	0.426873	3.07524	0.0021033	0.0443818	6944	VPS72
100507412	357.1	-1.26639	0.412216	-3.07215	0.00212519	0.0447147	100507412	LOC100507412
79171	2714.94	1.37835	0.4486	3.07257	0.00212225	0.0447147	79171	RBM42
5709	2569.49	1.3201	0.430023	3.06984	0.00214174	0.0449981	5709	PSMD3
5226	2725.73	1.2057	0.392976	3.06813	0.00215401	0.0450882	5226	PGD
9144	474.693	1.28909	0.420077	3.0687	0.00214989	0.0450882	9144	SYNGR2
79581	1588.05	1.3215	0.430741	3.06796	0.00215528	0.0450882	79581	SLC52A2
27201	10.3233	-5.31618	1.7337	-3.06638	0.00216668	0.0451257	27201	GPR78
140690	68.9722	-1.69984	0.554204	-3.06718	0.00216089	0.0451257	140690	CTCFL
4703	94.7892	-1.56341	0.509917	-3.066	0.00216941	0.0451257	4703	NEB
51142	6332.63	1.15908	0.378027	3.06614	0.00216844	0.0451257	51142	CHCHD2
192286	1425.03	1.26482	0.412692	3.0648	0.00217818	0.0452437	192286	HIGD2A
527	2396.46	1.37026	0.447196	3.06411	0.00218318	0.0452832	527	ATP6V0C
23443	474.465	-1.17355	0.383421	-3.06074	0.00220793	0.0457317	23443	SLC35A3
10963	4937.99	1.08793	0.355575	3.05964	0.002216	0.045834	10963	STIP1
1468	1837.78	1.44891	0.473645	3.05906	0.0022203	0.0458579	1468	SLC25A10
440072	34.5524	-2.21673	0.724827	-3.05828	0.00222611	0.0458713	440072	LINC00167
100505989	82.5994	-1.74809	0.571621	-3.05813	0.00222722	0.0458713	100505989	SMIM31
160492	29.8508	-2.60192	0.851641	-3.05519	0.00224917	0.0461286	160492	LMNTD1
647024	27.6887	-2.47917	0.811413	-3.05537	0.00224782	0.0461286	647024	C6orf132
8542	50.3369	-2.05049	0.671091	-3.05545	0.0022472	0.0461286	8542	APOL1
113189	375.147	1.24151	0.40648	3.05429	0.00225597	0.0461386	113189	CHST14
293	7584.05	1.24438	0.407385	3.05457	0.00225387	0.0461386	293	SLC25A6
826	4980.91	1.3236	0.433571	3.05278	0.00226733	0.0463061	826	CAPNS1
285025	54.9479	-1.86122	0.610218	-3.0501	0.00228767	0.0466016	285025	CCDC141
401320	106.346	-1.49292	0.489476	-3.05003	0.00228817	0.0466016	401320	GARS-DT
340390	51.7659	-2.01998	0.66241	-3.04944	0.00229268	0.0466284	340390	WDR97
55228	36.6022	-2.18055	0.715189	-3.04892	0.00229667	0.0466447	55228	PNMA8A
29780	895.591	1.29919	0.426234	3.04807	0.00230318	0.0467121	29780	PARVB
66000	13.5029	-3.89764	1.27961	-3.04597	0.00231931	0.0467408	66000	TMEM108
127294	55.7544	-1.94449	0.6384	-3.04588	0.00231998	0.0467408	127294	MYOM3
440423	143.344	-1.37754	0.452126	-3.04681	0.00231285	0.0467408	440423	SUZ12P1
2787	929.101	1.12718	0.370078	3.04581	0.00232058	0.0467408	2787	GNG5
7051	159.481	1.41104	0.46306	3.0472	0.00230983	0.0467408	7051	TGM1
381	2254.28	1.29086	0.423916	3.04509	0.00232611	0.0467878	381	ARF5
55211	38.3298	-2.24435	0.737179	-3.04452	0.00233055	0.0468127	55211	DPPA4
92609	2323	1.41235	0.464213	3.04245	0.00234657	0.0470698	92609	TIMM50
284047	93.2269	-1.54344	0.507386	-3.04194	0.00235061	0.0470863	284047	CCDC144B
158358	164.304	-1.71713	0.56469	-3.04084	0.00235918	0.0471288	158358	KIAA2026
9422	299.236	-1.4543	0.478251	-3.04088	0.00235889	0.0471288	9422	ZNF264
90649	41.7358	-2.073	0.682082	-3.03922	0.00237191	0.0473184	90649	ZNF486
7283	2067.02	1.24543	0.409859	3.03868	0.00237617	0.0473388	7283	TUBG1
8402	1601.02	1.26966	0.417895	3.03824	0.00237968	0.0473443	8402	SLC25A11
396	3889.19	1.29494	0.426306	3.03758	0.00238485	0.0473827	396	ARHGDIA
401944	152.443	-1.79929	0.592723	-3.03563	0.00240034	0.0476257	401944	LDLRAD2
100506334	27.2411	-2.53974	0.836947	-3.03453	0.00240913	0.0476488	100506334	LINC00649
128077	304.063	1.29749	0.427785	3.03304	0.00242105	0.0476488	128077	LIX1L
25915	1884.69	1.37137	0.452087	3.03343	0.00241795	0.0476488	25915	NDUFAF3
399664	230.942	1.37813	0.454289	3.03361	0.00241649	0.0476488	399664	MEX3D
254359	485.412	1.50478	0.495969	3.03403	0.00241314	0.0476488	254359	ZDHHC24
404217	311.754	1.54078	0.507909	3.03358	0.00241674	0.0476488	404217	CTXN1
5966	88.6105	-1.8168	0.59955	-3.03027	0.00244339	0.047928	5966	REL
220134	222.453	-1.3383	0.441673	-3.03007	0.00244499	0.047928	220134	SKA1
27327	690.478	-1.17818	0.388831	-3.03006	0.00244507	0.047928	27327	TNRC6A
83716	215.314	-1.30872	0.432063	-3.02901	0.00245358	0.0480303	83716	CRISPLD2
3872	22418.2	1.57527	0.52019	3.02826	0.00245964	0.0480846	3872	KRT17
347746	220.285	-1.75179	0.578559	-3.02786	0.00246293	0.0480847	347746	PWARSN
440253	51.9316	-1.85487	0.613001	-3.02588	0.00247912	0.0481662	440253	WHAMMP2
8907	527.144	1.1901	0.393339	3.02562	0.0024812	0.0481662	8907	AP1M1
10445	1974.17	1.22586	0.405103	3.02605	0.0024777	0.0481662	10445	MCRS1
400916	2121.06	1.22882	0.406197	3.0252	0.00248471	0.0481662	400916	CHCHD10
51255	1365.09	1.29884	0.429323	3.02533	0.00248364	0.0481662	51255	RNF181
93436	977.452	1.36986	0.452855	3.02493	0.00248687	0.0481662	93436	ARMC6
10055	2707.73	1.23674	0.408919	3.02442	0.00249114	0.0481852	10055	SAE1
6134	26235	1.09486	0.362121	3.02348	0.00249886	0.0482571	6134	RPL10
977	2073.59	1.1197	0.370378	3.02313	0.00250177	0.0482571	977	CD151
3855	3727.09	1.47651	0.488464	3.02277	0.00250476	0.0482571	3855	KRT7
153201	52.994	-1.92754	0.63782	-3.02208	0.00251048	0.0483036	153201	SLC36A2
79804	29.1753	-2.48208	0.821456	-3.02157	0.00251471	0.0483214	79804	HAND2-AS1
27328	30.8737	-2.52374	0.835407	-3.02097	0.0025197	0.0483537	27328	PCDH11X
29994	380.863	-1.40082	0.463826	-3.02015	0.00252648	0.0483569	29994	BAZ2B
6187	62486.4	1.21905	0.403601	3.02043	0.00252415	0.0483569	6187	RPS2
6207	9481.76	1.03911	0.344413	3.01705	0.00255245	0.0487901	6207	RPS13
55553	33.0847	-2.27521	0.754466	-3.01566	0.00256423	0.0488657	55553	SOX6
3375	32.9886	-2.2526	0.747032	-3.0154	0.00256643	0.0488657	3375	IAPP
1019	3177.72	1.08582	0.360039	3.01584	0.00256265	0.0488657	1019	CDK4
56915	595.032	1.14878	0.381114	3.01427	0.00257597	0.0489836	56915	EXOSC5
4671	80.975	-1.71076	0.567639	-3.01382	0.00257985	0.0489914	4671	NAIP
11243	830.414	1.10806	0.367708	3.01344	0.00258308	0.0489914	11243	PMF1
3014	1572.3	1.1621	0.38598	3.01078	0.00260573	0.0493571	3014	H2AFX
284702	231.554	-1.33033	0.442059	-3.0094	0.00261768	0.0495192	284702	NA
58485	1034.31	1.21193	0.402886	3.00812	0.00262869	0.0495883	58485	TRAPPC1
1841	1125.62	1.32397	0.440127	3.00815	0.00262844	0.0495883	1841	DTYMK
6618	99.6714	1.6977	0.564432	3.0078	0.0026315	0.0495883	6618	SNAPC2
135295	26.3946	-2.64119	0.878322	-3.00709	0.00263763	0.0496396	135295	SRSF12
10291	2407.54	1.31519	0.437566	3.0057	0.00264968	0.0497384	10291	SF3A1
10938	1337.32	1.3284	0.441947	3.00579	0.00264895	0.0497384	10938	EHD1
388697	13.3732	-5.62975	1.87386	-3.00436	0.00266144	0.0498453	388697	HRNR
10131	4186.11	1.23414	0.410834	3.004	0.00266456	0.0498453	10131	TRAP1
191	5104.78	1.33284	0.443706	3.00388	0.0026656	0.0498453	191	AHCY
79177	355.93	1.3196	0.439488	3.00259	0.00267694	0.0498973	79177	ZNF576
896	661.596	1.34612	0.448347	3.0024	0.00267861	0.0498973	896	CCND3
389	2181.08	1.42049	0.473115	3.00242	0.00267841	0.0498973	389	RHOC
116966	25.715	-2.66488	0.888331	-2.99987	0.00270092	0.0499412	116966	WDR17
2186	699.699	-1.53618	0.512094	-2.99981	0.00270146	0.0499412	2186	BPTF
7516	348.395	-1.21848	0.406172	-2.99992	0.00270054	0.0499412	7516	XRCC2
54822	462.507	-1.15546	0.384951	-3.00158	0.0026858	0.0499412	54822	TRPM7
10084	2002.08	1.24802	0.415945	3.00045	0.00269582	0.0499412	10084	PQBP1
56998	93.3586	1.72317	0.574205	3.00097	0.00269119	0.0499412	56998	CTNNBIP1
152024	24.5851	-2.72605	0.908918	-2.99922	0.00270672	0.0499753	152024	LINC00691
3111	46.7958	-1.9397	0.64689	-2.9985	0.00271311	0.05003	3111	HLA-DOA
729987	24.0789	-2.67496	0.892326	-2.99774	0.0027199	0.0500921	729987	LINC01776
101409258	42.2856	-2.01379	0.671909	-2.99711	0.00272549	0.0501318	101409258	OSGEPL1-AS1
54584	170.728	1.45723	0.486329	2.99639	0.002732	0.0501886	54584	GNB1L
823	1422.37	1.21889	0.406843	2.99597	0.00273575	0.0501942	823	CAPN1
10572	1854.54	1.33655	0.446201	2.99539	0.00274099	0.0502273	10572	SIVA1
3559	40.5173	-2.02654	0.67693	-2.99373	0.00275592	0.0504378	3559	IL2RA
8497	32.698	-2.54829	0.851372	-2.99315	0.00276111	0.050449	8497	PPFIA4
100129845	30.0828	-2.37234	0.792758	-2.99252	0.00276688	0.050449	100129845	PCOLCE-AS1
79144	2729.94	1.44426	0.482581	2.99278	0.00276447	0.050449	79144	PPDPF
81575	123.355	-1.48423	0.496092	-2.99185	0.00277295	0.0504968	81575	APOLD1
163351	63.2199	-1.90273	0.63607	-2.99139	0.00277711	0.0505096	163351	GBP6
26227	3399.36	1.27966	0.427916	2.99045	0.00278565	0.0506019	26227	PHGDH
27181	31.4484	-2.39908	0.802777	-2.98848	0.00280372	0.0506363	27181	SIGLEC8
100144595	54.0982	-1.93738	0.648234	-2.9887	0.00280168	0.0506363	100144595	LOC100144595
49855	178.02	-1.64911	0.552128	-2.98682	0.00281896	0.0506363	49855	SCAPER
57125	90.7245	-1.62576	0.544312	-2.98681	0.00281909	0.0506363	57125	PLXDC1
57654	123.021	-1.56976	0.525361	-2.98796	0.00280847	0.0506363	57654	UVSSA
1312	1320.47	1.18532	0.396614	2.9886	0.00280261	0.0506363	1312	COMT
5355	1867.35	1.268	0.424393	2.9878	0.0028099	0.0506363	5355	PLP2
84993	808.927	1.31706	0.440945	2.98691	0.00281816	0.0506363	84993	UBL7
9961	856.429	1.34091	0.448797	2.9878	0.00280994	0.0506363	9961	MVP
170394	514.139	1.38772	0.464669	2.98647	0.00282217	0.0506363	170394	PWWP2B
84765	15.1231	-3.35894	1.12536	-2.98476	0.00283805	0.0507315	84765	ZNF577
23120	26.5591	-2.49085	0.834513	-2.98479	0.00283774	0.0507315	23120	ATP10B
55691	82.2435	-1.60557	0.538054	-2.98403	0.00284482	0.0507315	55691	FRMD4A
130340	247.549	-1.27713	0.427874	-2.98482	0.00283745	0.0507315	130340	AP1S3
3995	1485.9	1.08055	0.362075	2.98432	0.00284214	0.0507315	3995	FADS3
286190	128.336	-1.76996	0.593301	-2.98324	0.00285217	0.0507592	286190	LACTB2-AS1
1238	83.9232	-1.7073	0.572322	-2.98311	0.00285332	0.0507592	1238	ACKR2
146754	58.0598	-1.90656	0.639267	-2.98242	0.00285979	0.0507671	146754	DNAH2
201161	551.07	1.14811	0.38497	2.98232	0.00286071	0.0507671	201161	CENPV
132625	64.3895	-1.69582	0.569115	-2.97974	0.00288489	0.0511342	132625	ZFP42
346389	59.353	-1.82027	0.611009	-2.97912	0.0028908	0.0511407	346389	MACC1
10535	2390.92	1.32925	0.446211	2.97896	0.00289225	0.0511407	10535	RNASEH2A
347734	2013.38	1.21367	0.407572	2.97782	0.0029031	0.0512705	347734	SLC35B2
57489	281.077	-1.28434	0.43142	-2.97701	0.00291074	0.0513435	57489	ODF2L
5300	1412.17	1.19737	0.402269	2.97654	0.00291522	0.0513606	5300	PIN1
89790	71.057	-1.73906	0.584372	-2.97594	0.00292088	0.0513984	89790	SIGLEC10
1984	14597.2	1.09496	0.368097	2.97466	0.00293313	0.0514283	1984	EIF5A
25844	703.129	1.12108	0.376801	2.97525	0.0029275	0.0514283	25844	YIPF3
4501	192.954	1.27574	0.428854	2.97476	0.00293223	0.0514283	4501	MT1X
1173	4786.99	1.10542	0.371888	2.97246	0.00295428	0.0517371	1173	AP2M1
100128285	51.2622	-2.06626	0.695293	-2.97178	0.00296075	0.0517883	100128285	DNM1P35
222584	34.1939	-2.27134	0.764539	-2.97086	0.00296964	0.0518045	222584	FAM83B
11018	1045.47	1.20112	0.404337	2.97059	0.0029723	0.0518045	11018	TMED1
126208	675.339	1.26941	0.427266	2.971	0.00296834	0.0518045	126208	ZNF787
100506462	43.6665	-1.99152	0.671081	-2.96762	0.00300112	0.0521228	100506462	SRD5A3-AS1
124975	53.9539	-1.80359	0.607759	-2.96761	0.00300126	0.0521228	124975	GGT6
100128731	2507.9	1.11406	0.375406	2.96762	0.00300115	0.0521228	100128731	OST4
2898	40.5575	-2.06676	0.696567	-2.96706	0.0030066	0.0521361	2898	GRIK2
8612	823.713	1.17331	0.395527	2.96644	0.00301272	0.0521361	8612	PLPP2
1155	953.819	1.17693	0.39674	2.96651	0.00301198	0.0521361	1155	TBCB
81858	864.303	1.25096	0.421827	2.96558	0.0030211	0.0522193	81858	SHARPIN
650368	51.1323	-1.928	0.650564	-2.96358	0.00304086	0.0524588	650368	TSSC2
283624	78.2065	-1.58407	0.534535	-2.96345	0.00304213	0.0524588	283624	LINC00641
4161	29.5678	-2.59543	0.876032	-2.96271	0.00304941	0.0525225	4161	MC5R
200958	61.8501	-1.87568	0.633719	-2.9598	0.00307841	0.0528352	200958	MUC20
22852	242.728	-1.57074	0.530688	-2.95981	0.00307827	0.0528352	22852	ANKRD26
7392	1755.68	1.11944	0.378208	2.95984	0.003078	0.0528352	7392	USF2
26099	1574.16	1.1161	0.377337	2.95783	0.00309817	0.0530499	26099	SZRD1
8659	240.661	1.3452	0.454756	2.95807	0.00309575	0.0530499	8659	ALDH4A1
379013	36.5589	-2.13629	0.722357	-2.95738	0.00310264	0.0530642	379013	RNF138P1
28991	613.539	1.22044	0.41291	2.9557	0.00311957	0.0532915	28991	COMMD5
8029	27.5851	-2.50627	0.848094	-2.95519	0.0031248	0.0533185	8029	CUBN
8521	51.9219	-1.85306	0.627138	-2.95478	0.0031289	0.0533262	8521	GCM1
388387	37.4888	-2.23126	0.755295	-2.95415	0.00313532	0.0533734	388387	LINC00671
83596	441.404	1.21029	0.409744	2.95377	0.00313916	0.0533767	83596	BCL2L12
285600	304.589	-1.17353	0.397678	-2.95096	0.00316792	0.0537408	285600	KIAA0825
113452	135.056	1.45101	0.491662	2.95124	0.00316496	0.0537408	113452	TMEM54
7264	1786.07	1.06924	0.362462	2.94993	0.00317847	0.0538572	7264	TSTA3
4493	1981.38	1.058	0.358805	2.94868	0.00319134	0.053888	4493	MT1E
92579	1629.37	1.20752	0.409477	2.94894	0.00318867	0.053888	92579	G6PC3
26472	3270.62	1.26587	0.429257	2.94898	0.00318822	0.053888	26472	PPP1R14B
57464	252.548	-1.26784	0.430054	-2.94809	0.00319746	0.0539291	57464	STRIP2
6455	1975.46	1.16957	0.396814	2.94741	0.00320446	0.0539848	6455	SH3GL1
10071	23.0517	-3.1592	1.07205	-2.94689	0.00320986	0.0540135	10071	MUC12
285456	15.0456	-3.34088	1.13417	-2.94565	0.00322278	0.0541687	285456	RPL34-AS1
79054	26.7543	-2.39547	0.813513	-2.9446	0.00323377	0.0542288	79054	TRPM8
84464	230.671	-1.21507	0.412604	-2.94487	0.00323086	0.0542288	84464	SLX4
347168	12.1641	-4.06611	1.38155	-2.94315	0.00324893	0.0544205	347168	OR1J1
4350	928.104	1.3145	0.446684	2.94279	0.00325266	0.0544207	4350	MPG
4026	799.932	-1.07001	0.363655	-2.94238	0.00325702	0.0544314	4026	LPP
401233	175.304	-1.41485	0.481118	-2.94076	0.00327406	0.054476	401233	HTATSF1P2
708	4023.72	1.09451	0.372291	2.93993	0.00328286	0.054476	708	C1QBP
3241	1882.19	1.18089	0.401424	2.94175	0.00326363	0.054476	3241	HPCAL1
2597	108984	1.21542	0.413462	2.93962	0.0032862	0.054476	2597	GAPDH
9049	1205.41	1.2285	0.417915	2.93959	0.00328644	0.054476	9049	AIP
8270	1393.9	1.28351	0.436643	2.93949	0.00328751	0.054476	8270	LAGE3
10287	213.728	1.29792	0.441562	2.93937	0.00328878	0.054476	10287	RGS19
1072	15440.2	1.30756	0.444852	2.9393	0.0032895	0.054476	1072	CFL1
1937	46272.3	1.17271	0.399044	2.9388	0.00329481	0.0545022	1937	EEF1G
10725	373.888	-1.15083	0.391805	-2.93725	0.00331135	0.0546523	10725	NFAT5
79897	484.326	1.19939	0.408296	2.93754	0.00330822	0.0546523	79897	RPP21
340554	40.6465	-2.00207	0.681738	-2.93671	0.00331716	0.0546863	340554	ZC3H12B
129450	300.247	-1.15775	0.394378	-2.93563	0.00332873	0.0546921	129450	TYW5
6522	3298.47	1.16967	0.398417	2.93579	0.00332695	0.0546921	6522	SLC4A2
71	28328.9	1.38963	0.473308	2.936	0.00332475	0.0546921	71	ACTG1
6399	203.095	-1.23107	0.419506	-2.93457	0.00334006	0.0548166	6399	TRAPPC2
6697	1079.73	1.16678	0.397875	2.93254	0.00336206	0.0551159	6697	SPR
9378	26.7406	-2.58417	0.881515	-2.93151	0.00337319	0.0552139	9378	NRXN1
84545	1122.65	1.11295	0.37968	2.93129	0.00337559	0.0552139	84545	MRPL43
7064	3279.65	1.28084	0.43705	2.93064	0.00338262	0.0552671	7064	THOP1
90485	44.3642	-1.97835	0.675461	-2.92889	0.0034017	0.055455	90485	ZNF835
51078	627.458	1.13755	0.388353	2.92916	0.00339875	0.055455	51078	THAP4
150365	23.5956	-2.80037	0.95633	-2.92825	0.00340876	0.0555081	150365	MEI1
57608	27.1888	-2.39546	0.818297	-2.92737	0.00341838	0.0555411	57608	JCAD
6452	436.673	-1.12831	0.385395	-2.92768	0.00341505	0.0555411	6452	SH3BP2
440896	62.5975	-1.92384	0.657357	-2.92663	0.00342657	0.0556124	440896	LOC440896
51196	20.2223	-2.73701	0.935603	-2.9254	0.00344014	0.0557679	51196	PLCE1
400866	46.7032	-1.99446	0.682039	-2.92426	0.00345276	0.0557679	400866	LINC00114
292	10269.7	1.20533	0.412125	2.92468	0.00344815	0.0557679	292	SLC25A5
84284	281.543	1.22836	0.420091	2.92404	0.00345522	0.0557679	84284	NTPCR
29903	314.223	1.30412	0.445879	2.92483	0.00344646	0.0557679	29903	CCDC106
341116	37.4754	-2.16787	0.741765	-2.92258	0.00347143	0.0559061	341116	MS4A10
9238	2192.1	1.21303	0.415015	2.92286	0.00346835	0.0559061	9238	TBRG4
57061	18.8993	-3.03122	1.03764	-2.92127	0.00348605	0.0559566	57061	HYMAI
1636	26.9102	-2.6622	0.911131	-2.92187	0.0034794	0.0559566	1636	ACE
79077	1345.82	1.14636	0.392409	2.92134	0.00348529	0.0559566	79077	DCTPP1
26232	870.823	1.44605	0.495374	2.9191	0.00351042	0.056286	26232	FBXO2
57019	1221.55	1.19262	0.408828	2.91717	0.00353222	0.0565736	57019	CIAPIN1
91543	29.4015	-2.48882	0.854428	-2.91285	0.00358149	0.0566282	91543	RSAD2
91653	33.4794	-2.13683	0.733286	-2.91404	0.00356781	0.0566282	91653	BOC
100130771	41.8516	-1.9764	0.678459	-2.91308	0.00357888	0.0566282	100130771	EFCAB10
221264	68.8768	-1.65158	0.566361	-2.91612	0.0035441	0.0566282	221264	AK9
27339	3666.58	1.08985	0.374122	2.91308	0.0035788	0.0566282	27339	PRPF19
10591	2041.55	1.10369	0.378954	2.91246	0.00358598	0.0566282	10591	DNPH1
10574	8286.26	1.16172	0.39852	2.91507	0.00355605	0.0566282	10574	CCT7
10519	1901.37	1.19209	0.408982	2.91478	0.00355939	0.0566282	10519	CIB1
79763	670.796	1.25308	0.429954	2.91445	0.00356317	0.0566282	79763	ISOC2
7317	5638.02	1.26913	0.435369	2.91507	0.0035561	0.0566282	7317	UBA1
57026	547.5	1.30963	0.449474	2.9137	0.00357172	0.0566282	57026	PDXP
6576	3845.74	1.37252	0.470689	2.91599	0.00354567	0.0566282	6576	SLC25A1
9479	96.5252	1.82835	0.627738	2.9126	0.00358429	0.0566282	9479	MAPK8IP1
9377	2028.23	1.14605	0.393551	2.91207	0.00359038	0.0566367	9377	COX5A
84818	503.142	1.29132	0.443609	2.91095	0.00360332	0.0567256	84818	IL17RC
84309	476.213	1.30731	0.449108	2.91091	0.00360378	0.0567256	84309	NUDT16L1
2893	17.5381	-3.01624	1.03643	-2.91022	0.00361171	0.0567892	2893	GRIA4
8078	3058.74	1.17783	0.404826	2.90947	0.00362039	0.0568036	8078	USP5
10155	6435.76	1.2607	0.433263	2.90977	0.00361693	0.0568036	10155	TRIM28
164781	25.8346	-2.41816	0.831698	-2.9075	0.00364334	0.0570413	164781	DAW1
100130000	75.1651	-1.65589	0.569469	-2.90778	0.00364008	0.0570413	100130000	NA
646278	24.2087	-2.80983	0.966705	-2.9066	0.00365381	0.057144	646278	PDCD6IPP2
80231	11.1393	-4.2711	1.47055	-2.90442	0.00367939	0.0572087	80231	CXorf21
27160	21.0409	-2.67694	0.921567	-2.90477	0.00367526	0.0572087	27160	INGX
150244	27.2442	-2.59422	0.892742	-2.9059	0.003662	0.0572087	150244	ZDHHC8P1
6911	44.4545	-1.96667	0.677092	-2.90459	0.00367735	0.0572087	6911	TBX6
153222	83.134	-1.81874	0.626236	-2.90424	0.00368142	0.0572087	153222	CREBRF
84270	195.558	1.35741	0.467175	2.90556	0.00366598	0.0572087	84270	CARD19
4715	4866.35	1.1529	0.397106	2.90325	0.00369312	0.0572689	4715	NDUFB9
55968	1225.51	1.22462	0.421778	2.90348	0.00369045	0.0572689	55968	NSFL1C
5295	25.1132	-2.89139	0.996462	-2.90166	0.00371193	0.0572741	5295	PIK3R1
6752	52.9811	-2.14477	0.739178	-2.90156	0.00371305	0.0572741	6752	SSTR2
311	1767.15	1.20671	0.415775	2.90232	0.00370412	0.0572741	311	ANXA11
51069	1198.25	1.27995	0.441052	2.90204	0.00370744	0.0572741	51069	MRPL2
8237	1487.85	1.36557	0.470453	2.90268	0.00369984	0.0572741	8237	USP11
84871	36.1785	-2.21728	0.764477	-2.90039	0.00372703	0.0573085	84871	AGBL4
100132677	59.222	-2.03427	0.701313	-2.90067	0.0037237	0.0573085	100132677	BSN-DT
10120	910.803	1.30512	0.449922	2.90077	0.00372244	0.0573085	10120	ACTR1B
55379	1877.47	1.19687	0.412719	2.89997	0.00373203	0.0573251	55379	LRRC59
26	142.985	-1.50201	0.51825	-2.89823	0.00375276	0.057583	26	AOC1
56731	2056.05	1.28171	0.442349	2.8975	0.00376148	0.0576564	56731	SLC2A4RG
727910	275.775	-1.32981	0.45905	-2.89688	0.00376888	0.0577093	727910	TLCD2
51330	812.77	1.12844	0.389821	2.89477	0.00379435	0.0580385	51330	TNFRSF12A
27044	3943.27	1.24597	0.430477	2.89439	0.00379894	0.0580479	27044	SND1
100529209	3136.58	1.24222	0.429387	2.89301	0.00381572	0.0582436	100529209	RNASEK-C17orf49
100506994	26.5417	-2.67859	0.92622	-2.89196	0.00382848	0.0583773	100506994	PTPRG-AS1
65266	23.0917	-2.53357	0.876413	-2.89083	0.00384222	0.0583799	65266	WNK4
6208	24642.5	1.02647	0.355105	2.89062	0.00384481	0.0583799	6208	RPS14
5435	2050.11	1.10863	0.383521	2.89067	0.0038442	0.0583799	5435	POLR2F
10400	472.044	1.19412	0.413083	2.89075	0.0038432	0.0583799	10400	PEMT
64925	281.723	1.19635	0.413916	2.89031	0.00384861	0.0583799	64925	CCDC71
617	519.769	1.144	0.395863	2.88988	0.00385386	0.0583989	617	BCS1L
28960	440.055	1.26732	0.438602	2.88945	0.00385912	0.0584182	28960	DCPS
90624	664.095	-1.0699	0.370426	-2.88829	0.00387348	0.0585748	90624	LYRM7
6138	20402.1	1.16707	0.404254	2.88696	0.00388982	0.0587613	6138	RPL15
10419	2405.82	1.17663	0.40765	2.88638	0.00389703	0.0588094	10419	PRMT5
7267	1533.14	-1.66466	0.577079	-2.88462	0.00391884	0.0590775	7267	TTC3
100506658	68.3461	-1.74229	0.604175	-2.88374	0.0039298	0.0591208	100506658	OCLN
283237	566.124	1.19761	0.415281	2.88385	0.00392848	0.0591208	283237	TTC9C
55201	511.074	1.42727	0.495019	2.88326	0.00393577	0.0591498	55201	MAP1S
9906	261.76	-1.20742	0.418872	-2.88255	0.00394473	0.059222	9906	SLC35E2A
92815	140.487	1.43053	0.496326	2.88223	0.00394867	0.059222	92815	HIST3H2A
646405	73.4422	-1.59072	0.551968	-2.8819	0.00395282	0.0592234	646405	TPTE2P1
10300	732.711	1.18945	0.412802	2.8814	0.00395915	0.0592575	10300	KATNB1
2735	12.5681	3.17649	1.10256	2.881	0.00396414	0.0592716	2735	GLI1
100506627	17.5745	-2.89947	1.00694	-2.8795	0.00398306	0.0593019	100506627	NA
6689	132.988	-1.73029	0.601021	-2.87891	0.0039905	0.0593019	6689	SPIB
55651	2793.81	1.03935	0.360934	2.87963	0.00398147	0.0593019	55651	NHP2
10452	3028.89	1.11251	0.386228	2.88044	0.00397123	0.0593019	10452	TOMM40
8508	2452.85	1.12407	0.390283	2.88014	0.003975	0.0593019	8508	NIPSNAP1
391	810.363	1.18519	0.411639	2.87919	0.00398697	0.0593019	391	RHOG
10261	33.1981	-2.27087	0.788959	-2.87831	0.00399807	0.0593214	10261	IGSF6
2804	1350.22	-1.46855	0.510252	-2.87809	0.00400094	0.0593214	2804	GOLGB1
51160	1513.89	1.10815	0.385061	2.87785	0.00400398	0.0593214	51160	VPS28
10298	846.959	1.27417	0.443106	2.87555	0.00403329	0.0596951	10298	PAK4
4352	97.3811	-1.45036	0.50495	-2.87227	0.0040753	0.0601951	4352	MPL
211	848.574	1.20043	0.417936	2.87228	0.00407518	0.0601951	211	ALAS1
160857	76.4587	-1.6713	0.58199	-2.87169	0.00408281	0.0602452	160857	CCDC122
55352	614.472	1.29158	0.449822	2.87132	0.00408764	0.0602555	55352	COPRS
23414	18.5181	-3.03054	1.05577	-2.87045	0.00409889	0.0603607	23414	ZFPM2
84934	822.019	1.22129	0.425525	2.87009	0.00410356	0.0603686	84934	RITA1
5315	33739.5	1.32457	0.46166	2.86915	0.0041158	0.0604878	5315	PKM
100506730	56.9029	-1.70231	0.593397	-2.86876	0.0041208	0.0605004	100506730	LOC100506730
51728	893.706	1.06834	0.372707	2.86643	0.00415127	0.0608277	51728	POLR3K
9491	1022.98	1.1948	0.416825	2.86642	0.00415141	0.0608277	9491	PSMF1
100128264	27.1659	-2.30852	0.806336	-2.86297	0.00419687	0.0610655	100128264	HTR5A-AS1
999	60.6245	-1.66815	0.582516	-2.86369	0.00418732	0.0610655	999	CDH1
23215	3646.38	-1.40928	0.491942	-2.86472	0.00417374	0.0610655	23215	PRRC2C
26140	147.889	-1.38722	0.484493	-2.86324	0.00419337	0.0610655	26140	TTLL3
4717	637.861	1.04684	0.365579	2.8635	0.00418985	0.0610655	4717	NDUFC1
201254	2007.56	1.10455	0.385595	2.86454	0.00417613	0.0610655	201254	CENPX
2870	508.707	1.2185	0.425507	2.86365	0.00418796	0.0610655	2870	GRK6
1830	19.1487	-2.82	0.985451	-2.86164	0.00421462	0.0612136	1830	DSG3
119587	28.6007	-2.25854	0.789266	-2.86157	0.00421542	0.0612136	119587	CPXM2
100129550	78.7461	-1.61793	0.56553	-2.86092	0.00422416	0.0612355	100129550	LINC02035
10360	1006.98	1.11712	0.390487	2.86083	0.00422531	0.0612355	10360	NPM3
653121	458.521	-1.22006	0.426615	-2.85986	0.00423827	0.0613019	653121	ZBTB8A
5214	2595.35	1.17263	0.410002	2.86006	0.00423565	0.0613019	5214	PFKP
79092	74.087	-1.57266	0.550029	-2.85924	0.00424656	0.0613534	79092	CARD14
970	579.064	1.35051	0.472377	2.85897	0.00425022	0.0613534	970	CD70
339416	63.8526	-1.63736	0.573003	-2.85752	0.0042697	0.0614526	339416	ANKRD45
10347	1122.52	-1.01956	0.356727	-2.8581	0.00426186	0.0614526	10347	ABCA7
6222	28516.5	0.957379	0.335007	2.85779	0.00426608	0.0614526	6222	RPS18
2523	38.2037	-2.02991	0.711011	-2.85496	0.00430416	0.0615247	2523	FUT1
100507156	63.075	-1.9201	0.672142	-2.85668	0.00428097	0.0615247	100507156	LOC100507156
127343	63.111	-1.73125	0.606341	-2.85524	0.00430037	0.0615247	127343	DMBX1
10437	3134.36	1.01686	0.356097	2.85557	0.00429601	0.0615247	10437	IFI30
2873	1812.67	1.21394	0.425146	2.85535	0.00429895	0.0615247	2873	GPS1
7917	3805.27	1.31865	0.461673	2.85625	0.00428674	0.0615247	7917	BAG6
666	234.851	1.32424	0.463751	2.8555	0.00429691	0.0615247	666	BOK
64236	675.666	1.16871	0.409702	2.85258	0.00433664	0.0618793	64236	PDLIM2
6183	1555.21	1.169	0.409858	2.85221	0.00434166	0.0618793	6183	MRPS12
90956	271.556	1.30342	0.456983	2.85224	0.00434122	0.0618793	90956	ADCK2
4061	6718.12	1.14968	0.403245	2.85107	0.00435723	0.0620406	4061	LY6E
342850	16.3553	-3.01163	1.05689	-2.84952	0.00437848	0.0621164	342850	ANKRD62
6932	41.9359	-1.89854	0.666227	-2.84969	0.00437613	0.0621164	6932	TCF7
80184	431.325	-1.70362	0.597922	-2.84923	0.00438257	0.0621164	80184	CEP290
80028	616.175	-1.12178	0.393577	-2.85023	0.00436876	0.0621164	80028	FBXL18
81618	521.42	1.07958	0.378957	2.84883	0.00438804	0.0621164	81618	ITM2C
4580	1186.19	1.16532	0.409018	2.84906	0.00438484	0.0621164	4580	MTX1
4010	49.4128	-1.92194	0.674927	-2.84763	0.00440462	0.062257	4010	LMX1B
374928	105.203	-1.50269	0.527781	-2.84719	0.00441074	0.062257	374928	ZNF773
8519	1160.85	1.05995	0.372271	2.84725	0.00440991	0.062257	8519	IFITM1
1535	8451.31	1.4338	0.50391	2.84535	0.00443624	0.0625565	1535	CYBA
255928	8.95257	-4.93285	1.73615	-2.84126	0.00449363	0.0627703	255928	SYT14
100874198	19.3543	-2.76599	0.973832	-2.84032	0.00450684	0.0627703	100874198	SHANK2-AS1
163782	27.1369	-2.29587	0.807436	-2.84341	0.0044634	0.0627703	163782	KANK4
1582	34.6708	-2.04613	0.720013	-2.8418	0.00448594	0.0627703	1582	CYP8B1
374899	85.5559	-1.94811	0.685785	-2.8407	0.00450149	0.0627703	374899	ZNF829
9169	2846.96	-1.1728	0.41259	-2.84252	0.00447585	0.0627703	9169	SCAF11
5692	5349.65	0.998286	0.351433	2.84061	0.00450269	0.0627703	5692	PSMB4
6130	32613.1	1.04837	0.369004	2.84108	0.00449607	0.0627703	6130	RPL7A
1642	4983.38	1.11063	0.390976	2.84066	0.00450207	0.0627703	1642	DDB1
4282	21030.4	1.15566	0.406805	2.84081	0.00449984	0.0627703	4282	MIF
84885	819.467	1.22861	0.432131	2.84313	0.00446724	0.0627703	84885	ZDHHC12
8971	3120.98	1.31361	0.462492	2.84029	0.0045072	0.0627703	8971	H1FX
85014	1058.64	1.31776	0.46351	2.843	0.00446915	0.0627703	85014	TMEM141
400950	28.5936	-2.37433	0.836064	-2.83989	0.00451293	0.0627903	400950	C2orf91
58526	1810.48	1.03451	0.364384	2.83905	0.00452479	0.0628357	58526	MID1IP1
29093	1141.16	1.05637	0.372081	2.8391	0.00452415	0.0628357	29093	MRPL22
378884	25.4804	-2.49235	0.878266	-2.8378	0.00454253	0.0629029	378884	NHLRC1
23536	397.456	-1.21359	0.427626	-2.83798	0.00454005	0.0629029	23536	ADAT1
7384	5636.06	1.26363	0.445191	2.8384	0.004534	0.0629029	7384	UQCRC1
375449	130.643	-1.32121	0.465778	-2.83657	0.00456004	0.0630855	375449	MAST4
6345	25.1327	-2.35252	0.829457	-2.83622	0.00456515	0.0630966	6345	SRL
7866	2268.73	1.14575	0.404082	2.83544	0.0045763	0.0631909	7866	IFRD2
1004	82.6477	-1.69002	0.596168	-2.8348	0.00458541	0.0632571	1004	CDH6
51337	1029.73	1.23929	0.437316	2.83386	0.00459892	0.0633836	51337	THEM6
54532	159.641	-1.30799	0.461861	-2.832	0.00462582	0.0634951	54532	USP53
6205	18234.2	0.999629	0.352955	2.83217	0.00462331	0.0634951	6205	RPS11
10952	1399.3	1.05166	0.371263	2.83267	0.00461614	0.0634951	10952	SEC61B
90522	1353.75	1.27008	0.448507	2.8318	0.00462872	0.0634951	90522	YIF1B
84279	425.414	1.39801	0.493531	2.83267	0.00461616	0.0634951	84279	PRADC1
23208	55.2396	-1.9272	0.680798	-2.83079	0.00464331	0.063537	23208	SYT11
5092	653.013	1.02691	0.362803	2.8305	0.0046475	0.063537	5092	PCBD1
51398	1505.39	1.08162	0.382144	2.83039	0.00464915	0.063537	51398	WDR83OS
7965	1164.22	1.10461	0.390191	2.83094	0.00464111	0.063537	7965	AIMP2
6132	75791.4	1.18376	0.418742	2.82694	0.0046995	0.0641651	6132	RPL8
644150	22.9355	-2.50674	0.886985	-2.82614	0.00471129	0.0641743	644150	WIPF3
83878	35.854	-1.98681	0.703557	-2.82395	0.00474358	0.0641743	83878	USHBP1
3284	48.7657	-1.86828	0.661313	-2.8251	0.00472658	0.0641743	3284	HSD3B2
1773	130.672	-1.30296	0.461548	-2.82303	0.00475723	0.0641743	1773	DNASE1
8675	975.985	-1.03991	0.368118	-2.82493	0.00472902	0.0641743	8675	STX16
11065	2059.67	1.09599	0.388209	2.82321	0.00475457	0.0641743	11065	UBE2C
2288	3759.7	1.09791	0.388466	2.82627	0.00470936	0.0641743	2288	FKBP4
11224	35576.3	1.14016	0.403643	2.82468	0.00473272	0.0641743	11224	RPL35
23246	3069.96	1.20689	0.427353	2.8241	0.00474142	0.0641743	23246	BOP1
113000	983.469	1.22974	0.435566	2.82332	0.00475291	0.0641743	113000	RPUSD1
8904	1822.44	1.25698	0.444905	2.82529	0.0047238	0.0641743	8904	CPNE1
51596	2257.31	1.27336	0.450863	2.82427	0.0047388	0.0641743	51596	CUTA
23641	463.476	1.35802	0.480923	2.82378	0.00474603	0.0641743	23641	LDOC1
8677	1274.99	1.03871	0.368087	2.82191	0.00477387	0.0643394	8677	STX10
6638	1863.48	1.20375	0.426631	2.82153	0.00477945	0.0643554	6638	SNRPN
202243	321.317	-1.1229	0.398116	-2.82054	0.00479423	0.0644949	202243	CCDC125
7263	604.798	1.3101	0.464595	2.81987	0.00480429	0.0645709	7263	TST
10399	19419.6	1.04806	0.371735	2.81937	0.00481186	0.0646132	10399	RACK1
54854	87.126	-1.44116	0.511317	-2.81853	0.00482443	0.0647226	54854	FAM83E
6352	173.96	-1.35779	0.481829	-2.818	0.00483242	0.0647703	6352	CCL5
574407	27.901	-2.20997	0.784629	-2.81658	0.00485372	0.0649582	574407	OBSCN-AS1
8515	33.1076	-2.17526	0.772334	-2.81648	0.00485532	0.0649582	8515	ITGA10
129880	131.328	-1.6495	0.58587	-2.81547	0.00487065	0.0651038	129880	BBS5
100506499	14.6313	-3.43492	1.22047	-2.81443	0.00488643	0.0651648	100506499	NA
162967	223.023	-1.18037	0.419376	-2.81459	0.00488397	0.0651648	162967	ZNF320
9784	2206.76	1.20221	0.427181	2.81428	0.00488859	0.0651648	9784	SNX17
5650	11.3778	-3.76972	1.33999	-2.81324	0.00490444	0.0653165	5650	KLK7
203068	26829.7	1.06841	0.379891	2.81242	0.00491707	0.0654252	203068	TUBB
83849	67.5442	-1.60222	0.569812	-2.81185	0.00492575	0.0654811	83849	SYT15
390928	48.826	-1.81553	0.645966	-2.81056	0.00494546	0.0655644	390928	ACP7
94025	390.032	-1.75577	0.624619	-2.81094	0.00493967	0.0655644	94025	MUC16
92285	362.359	-1.16323	0.413842	-2.81082	0.00494154	0.0655644	92285	ZNF585B
284576	57.9674	-1.84588	0.656885	-2.81005	0.00495338	0.0656098	284576	LEMD1-AS1
2072	381.05	-1.21268	0.43187	-2.80798	0.00498538	0.065974	2072	ERCC4
55904	711.666	-1.66411	0.59273	-2.80753	0.0049923	0.0660057	55904	KMT2E
81543	54.9021	-1.67216	0.595937	-2.80594	0.00501701	0.0662141	81543	LRRC3
84299	500.902	1.09965	0.391951	2.80557	0.00502269	0.0662141	84299	MIEN1
23640	1237.64	1.2369	0.440909	2.80535	0.00502617	0.0662141	23640	HSPBP1
129138	390.875	1.35349	0.482367	2.80593	0.00501717	0.0662141	129138	ANKRD54
84967	524.614	1.04065	0.371035	2.80473	0.00503587	0.0662823	84967	LSM10
6586	22.5248	-2.70539	0.965196	-2.80294	0.00506392	0.066343	6586	SLIT3
150379	19.6397	-2.69435	0.96093	-2.8039	0.0050488	0.066343	150379	PNPLA5
389517	20.1187	-2.65287	0.946208	-2.80368	0.00505227	0.066343	389517	NA
10740	135.253	-1.43754	0.512914	-2.8027	0.00506771	0.066343	10740	RFPL1S
642517	120.674	-1.3441	0.479517	-2.80302	0.00506259	0.066343	642517	AGAP9
445	17010.9	1.15734	0.41281	2.80356	0.00505414	0.066343	445	ASS1
30851	914.298	1.15947	0.413893	2.80137	0.00508861	0.0664976	30851	TAX1BP3
5026	308.861	1.17598	0.419782	2.80141	0.00508791	0.0664976	5026	P2RX5
100874053	14.2662	-3.20742	1.14636	-2.79792	0.00514335	0.0670376	100874053	JRKL-AS1
153020	26.0541	-2.46851	0.882251	-2.79797	0.0051425	0.0670376	153020	RASGEF1B
100128675	51.8341	-1.78652	0.638525	-2.79789	0.00514369	0.0670376	100128675	HPN-AS1
100505576	23.55	-2.44565	0.874632	-2.79621	0.00517066	0.0671629	100505576	LINC00672
121006	29.4801	-2.29713	0.821378	-2.79668	0.00516307	0.0671629	121006	FAM186A
10840	94.4641	-1.90987	0.682861	-2.79687	0.0051601	0.0671629	10840	ALDH1L1
147172	434.24	-1.1473	0.410314	-2.79614	0.00517168	0.0671629	147172	LRRC37BP1
50	1465.93	1.17289	0.419541	2.79565	0.00517962	0.0672064	50	ACO2
3918	34.1639	-2.02526	0.724595	-2.79503	0.0051895	0.0672153	3918	LAMC2
8663	10421.4	1.16761	0.417735	2.79509	0.00518845	0.0672153	8663	EIF3C
219855	34.0856	-2.09221	0.748795	-2.79411	0.00520435	0.0672293	219855	SLC37A2
147837	62.5099	-1.7542	0.627823	-2.7941	0.00520437	0.0672293	147837	ZNF563
54441	222.618	-1.25065	0.447596	-2.79414	0.00520377	0.0672293	54441	STAG3L1
8692	897.814	1.24049	0.444016	2.7938	0.00520932	0.0672339	8692	HYAL2
401024	9.66129	-3.709	1.32791	-2.79312	0.0052203	0.0673161	401024	FSIP2
81704	72.5691	-1.57062	0.562459	-2.79241	0.00523166	0.0674031	81704	DOCK8
257629	60.7498	-1.71608	0.614676	-2.79185	0.00524072	0.0674604	257629	ANKS4B
340152	107.86	-1.39155	0.498605	-2.79089	0.00525626	0.067601	340152	ZC3H12D
11135	1308.85	1.15228	0.413178	2.78882	0.0052901	0.0679764	11135	CDC42EP1
54707	411.795	1.25918	0.45161	2.78822	0.00529992	0.0680427	54707	GPN2
1368	136.358	-1.54065	0.552631	-2.78785	0.00530597	0.0680551	1368	CPM
5878	1428.41	0.976993	0.35048	2.78759	0.00531018	0.0680551	5878	RAB5C
25893	106.217	-1.71952	0.617094	-2.78648	0.00532845	0.0681696	25893	TRIM58
83547	336.813	1.4857	0.533167	2.78655	0.0053273	0.0681696	83547	RILP
100996255	119.268	-1.52135	0.546153	-2.78558	0.00534317	0.0682983	100996255	LINC02256
6171	44547.1	0.946961	0.340079	2.78453	0.00536048	0.0683999	6171	RPL41
56655	1012.25	1.20805	0.433801	2.7848	0.00535605	0.0683999	56655	POLE4
8832	63.8705	-1.67235	0.600738	-2.78383	0.00537213	0.0684458	8832	CD84
79590	1391.81	1.05725	0.379825	2.78351	0.00537738	0.0684458	79590	MRPL24
10195	1308.43	1.17855	0.423411	2.78347	0.00537812	0.0684458	10195	ALG3
50814	890.924	1.28617	0.462163	2.78293	0.00538708	0.0685002	50814	NSDHL
392465	46.6961	-2.15229	0.77362	-2.78211	0.00540071	0.0685544	392465	GLOD5
5071	42.2569	-1.96874	0.707574	-2.78238	0.00539611	0.0685544	5071	PRKN
80736	8.6047	-4.95512	1.78188	-2.78083	0.00542201	0.0687054	80736	SLC44A4
10994	1119.81	1.13136	0.406828	2.78093	0.00542038	0.0687054	10994	ILVBL
114819	52.8773	-1.68469	0.606012	-2.77997	0.00543638	0.0688279	114819	CROCCP3
91647	258.397	1.24227	0.446973	2.77929	0.0054477	0.0689116	91647	ATPAF2
374882	1133.6	1.25975	0.453504	2.77782	0.00547251	0.0691656	374882	TMEM205
29085	1884.87	1.30997	0.471666	2.77732	0.00548094	0.0692123	29085	PHPT1
80022	27.4601	-2.33548	0.841451	-2.77554	0.00551109	0.0692938	80022	MYO15B
100506241	37.546	-1.97759	0.712445	-2.77578	0.00550691	0.0692938	100506241	LL22NC01-81G9.3
283932	172.56	-1.19952	0.432058	-2.77629	0.00549825	0.0692938	283932	FBXL19-AS1
54477	398.826	-1.10684	0.398711	-2.77604	0.00550251	0.0692938	54477	PLEKHA5
90580	366.818	1.26155	0.454513	2.7756	0.00551002	0.0692938	90580	TIMM29
5047	16.4654	-2.87247	1.0359	-2.77291	0.0055557	0.0693775	5047	PAEP
3224	107.16	-1.62703	0.586696	-2.77322	0.0055505	0.0693775	3224	HOXC8
23350	2227.93	-1.56942	0.565765	-2.77397	0.0055376	0.0693775	23350	U2SURP
5447	2499.05	1.07688	0.388321	2.77316	0.00555143	0.0693775	5447	POR
4000	9230.98	1.20855	0.435798	2.7732	0.00555087	0.0693775	4000	LMNA
27338	4415.86	1.35043	0.486902	2.77352	0.00554528	0.0693775	27338	UBE2S
389816	172.687	1.58545	0.571477	2.7743	0.00553214	0.0693775	389816	LRRC26
100652739	23.3083	2.45469	0.884667	2.7747	0.00552527	0.0693775	100652739	RAET1E-AS1
57127	51.7497	-1.91677	0.69162	-2.77143	0.0055811	0.0695577	57127	RHBG
2950	2512.44	1.16151	0.419111	2.77137	0.00558212	0.0695577	2950	GSTP1
80194	276.992	1.26954	0.458115	2.77124	0.0055844	0.0695577	80194	TMEM134
7376	621.58	1.08283	0.390813	2.77071	0.00559334	0.0696097	7376	NR1H2
54739	57.4215	-1.63184	0.589339	-2.76892	0.00562417	0.0699339	54739	XAF1
6143	20422.5	0.957386	0.345842	2.76828	0.00563538	0.0699543	6143	RPL19
83638	413.626	1.13635	0.410478	2.76837	0.00563376	0.0699543	83638	C11orf68
10815	159.853	1.62866	0.588464	2.76764	0.00564639	0.0700316	10815	CPLX1
5784	1933.96	-1.05921	0.382864	-2.76654	0.00566544	0.0701488	5784	PTPN14
9343	2325.17	1.14419	0.413554	2.76673	0.00566208	0.0701488	9343	EFTUD2
51024	2760.18	1.22658	0.443568	2.76525	0.00568794	0.0703678	51024	FIS1
84542	213.3	-1.17723	0.425904	-2.76409	0.00570825	0.0705594	84542	KIAA1841
321	19.4928	-2.74885	0.995149	-2.76225	0.00574046	0.0708976	321	APBA2
4261	22.2206	-2.73782	0.991633	-2.76092	0.0057639	0.0709114	4261	CIITA
148823	27.736	-2.20729	0.800303	-2.75807	0.00581432	0.0709114	148823	GCSAML
100506013	46.8743	-1.92459	0.697202	-2.76044	0.00577228	0.0709114	100506013	APELA
440905	43.928	-1.80142	0.652762	-2.75969	0.00578566	0.0709114	440905	FAR2P1
4210	66.0688	-1.78332	0.646199	-2.75971	0.00578524	0.0709114	4210	MEFV
5926	423.376	-1.68367	0.610235	-2.75905	0.00579702	0.0709114	5926	ARID4A
25957	1136.35	-1.41581	0.513315	-2.75817	0.00581253	0.0709114	25957	PNISR
100652772	323.955	-1.37528	0.498514	-2.75877	0.00580201	0.0709114	100652772	NNT-AS1
23085	691.071	-1.19203	0.432006	-2.75928	0.00579288	0.0709114	23085	ERC1
152185	329.931	-1.1375	0.412264	-2.75914	0.00579533	0.0709114	152185	SPICE1
253260	553.251	-1.09847	0.398092	-2.75934	0.00579179	0.0709114	253260	RICTOR
11331	3773.23	0.956433	0.346542	2.75993	0.00578136	0.0709114	11331	PHB2
4809	3664.04	1.04253	0.377729	2.76	0.00578009	0.0709114	4809	SNU13
6281	6875.26	1.06679	0.386529	2.75993	0.00578129	0.0709114	6281	S100A10
29985	799.9	1.18092	0.428117	2.7584	0.00580855	0.0709114	29985	SLC39A3
282974	319.227	1.16822	0.423679	2.75733	0.00582761	0.0709552	282974	STK32C
55630	160.397	1.3088	0.474636	2.75748	0.00582491	0.0709552	55630	SLC39A4
100996455	25.6317	-2.2809	0.827515	-2.75633	0.00584546	0.0710124	100996455	LOC100996455
400643	74.3457	-1.5296	0.554869	-2.75668	0.00583911	0.0710124	400643	LINC00668
148229	157.481	-1.3402	0.486289	-2.75598	0.00585174	0.0710124	148229	ATP8B3
203069	498.091	1.18331	0.429325	2.7562	0.00584766	0.0710124	203069	R3HCC1
7001	5732.85	1.1719	0.425271	2.75566	0.00585735	0.0710216	7001	PRDX2
2867	56.3091	-1.85659	0.674096	-2.75419	0.00588374	0.0710665	2867	FFAR2
55183	1207.83	-1.38701	0.503634	-2.754	0.0058871	0.0710665	55183	RIF1
1836	155.989	-1.22031	0.443131	-2.75384	0.00589009	0.0710665	1836	SLC26A2
1192	3770.1	1.04433	0.379199	2.75405	0.00588635	0.0710665	1192	CLIC1
124995	620.072	1.06712	0.387458	2.75415	0.0058844	0.0710665	124995	MRPL10
8986	1010.92	1.19434	0.433702	2.75383	0.00589022	0.0710665	8986	RPS6KA4
30968	1505.5	1.00157	0.363796	2.7531	0.00590342	0.0711085	30968	STOML2
10212	2103.71	1.1075	0.402255	2.75324	0.00590093	0.0711085	10212	DDX39A
441212	255.17	-1.26547	0.45991	-2.75155	0.00593133	0.0713858	441212	RP9P
54472	367.595	1.23729	0.449895	2.75018	0.0059562	0.0716263	54472	TOLLIP
157247	250.205	-1.11136	0.404221	-2.7494	0.00597052	0.0717394	157247	MGC27345
95681	146.503	-1.34386	0.488874	-2.74888	0.00597991	0.0717694	95681	CEP41
6203	21907.3	1.26447	0.460021	2.74872	0.00598283	0.0717694	6203	RPS9
375940	25.484	-2.27329	0.827451	-2.74734	0.00600817	0.0718752	375940	DMBT1P1
126298	516.136	-1.03967	0.378451	-2.74716	0.00601131	0.0718752	126298	IRGQ
63875	1697.59	1.00487	0.365695	2.74783	0.00599916	0.0718752	63875	MRPL17
84337	863.31	1.13259	0.412265	2.74724	0.00600997	0.0718752	84337	ELOF1
9948	1879.38	1.12683	0.410256	2.74665	0.00602074	0.0719291	9948	WDR1
100133144	39.8706	-1.94505	0.708248	-2.74629	0.00602741	0.07195	100133144	NA
163732	4090.77	1.21116	0.441084	2.74588	0.00603491	0.0719808	163732	CITED4
643201	25.9792	-2.2731	0.828222	-2.74455	0.00605931	0.0720369	643201	LOC643201
164832	29.9579	-2.17253	0.791388	-2.74521	0.00604718	0.0720369	164832	LONRF2
205147	71.0698	-1.72221	0.627444	-2.74481	0.00605463	0.0720369	205147	AMER3
123591	81.5129	-1.43451	0.522609	-2.74491	0.00605272	0.0720369	123591	TMEM266
79931	12.9855	-3.40337	1.24042	-2.74373	0.00607458	0.0720643	79931	TNIP3
54596	13.9749	-3.18533	1.1613	-2.74291	0.00608978	0.0720643	54596	L1TD1
149428	44.2669	-1.8353	0.669127	-2.74283	0.00609119	0.0720643	149428	BNIPL
283876	58.2702	-1.64226	0.598665	-2.74321	0.00608418	0.0720643	283876	LINC00921
3851	117.817	1.29632	0.472543	2.7433	0.00608257	0.0720643	3851	KRT4
79006	903.894	1.36201	0.496556	2.74292	0.00608963	0.0720643	79006	METRN
1340	4222.6	0.948065	0.345713	2.74234	0.00610023	0.0721129	1340	COX6B1
23587	613.933	1.0817	0.394825	2.7397	0.00614955	0.0726372	23587	ELP5
51816	29.2378	-2.27099	0.829154	-2.73892	0.00616411	0.0727048	51816	ADA2
80228	697.717	-1.19763	0.437314	-2.73861	0.00616992	0.0727048	80228	ORAI2
10263	696.551	1.20846	0.441271	2.7386	0.00617019	0.0727048	10263	CDK2AP2
23627	18.1361	-2.87249	1.04939	-2.7373	0.00619467	0.0728222	23627	PRND
23363	927.498	1.14783	0.419267	2.7377	0.00618706	0.0728222	23363	OBSL1
997	999.374	1.26518	0.462205	2.73727	0.00619509	0.0728222	997	CDC34
113691	34.9616	-2.15459	0.787589	-2.73568	0.00622517	0.0730689	113691	TUBA3FP
55073	215.731	-1.3402	0.489907	-2.73563	0.00622607	0.0730689	55073	LRRC37A4P
440465	104.291	-1.3602	0.497354	-2.73488	0.00624034	0.0730746	440465	BAIAP2-DT
51548	406.534	1.1543	0.422075	2.73481	0.00624155	0.0730746	51548	SIRT6
9230	1160.08	1.20676	0.441207	2.73512	0.0062357	0.0730746	9230	RAB11B
81605	1575.53	1.12006	0.409629	2.73433	0.00625078	0.0731241	81605	URM1
6717	1322.98	0.988859	0.361857	2.73273	0.00628109	0.0733841	6717	SRI
51248	705.453	1.07442	0.39318	2.73263	0.00628304	0.0733841	51248	PDZD11
284723	66.4443	-1.65762	0.606839	-2.73156	0.00630353	0.0735647	284723	SLC25A34
1337	3483.03	0.930955	0.340923	2.73069	0.00632011	0.0736994	1337	COX6A1
27173	3603.24	1.069	0.391579	2.72998	0.00633381	0.0737431	27173	SLC39A1
162	2290.44	1.22632	0.449204	2.72997	0.00633395	0.0737431	162	AP1B1
9148	446.411	1.15761	0.424149	2.72925	0.00634778	0.0738453	9148	NEURL1
9585	1487.41	-1.45904	0.534774	-2.72832	0.00636573	0.0738778	9585	KIF20B
55728	198.542	-1.17866	0.431937	-2.72877	0.00635704	0.0738778	55728	N4BP2
55168	854.005	1.1751	0.430698	2.72836	0.00636497	0.0738778	55168	MRPS18A
11068	275.825	1.2452	0.45676	2.72615	0.00640785	0.0743077	11068	CYB561D2
26519	1141.56	0.971516	0.356543	2.72482	0.00643368	0.0744301	26519	TIMM10
11338	3398.26	1.04922	0.385051	2.72489	0.00643229	0.0744301	11338	U2AF2
64951	2059.04	1.09481	0.401727	2.72526	0.00642505	0.0744301	64951	MRPS24
64866	99.8393	-1.48874	0.54659	-2.72369	0.00645578	0.0745679	64866	CDCP1
3491	1298.37	1.03137	0.378663	2.72371	0.00645529	0.0745679	3491	CYR61
4311	16.6339	-3.05031	1.12041	-2.72251	0.0064789	0.0747758	4311	MME
51107	1318.15	1.00856	0.370717	2.72058	0.00651675	0.0751533	51107	APH1A
1716	690.779	1.02191	0.375774	2.71947	0.0065386	0.0753459	1716	DGUOK
100506385	16.2943	-2.84887	1.04793	-2.71857	0.0065564	0.0754433	100506385	LINC01426
100505783	75.6436	-1.45639	0.53578	-2.71826	0.00656253	0.0754433	100505783	OSER1-DT
581	1032.22	0.988389	0.363591	2.71841	0.00655962	0.0754433	581	BAX
140469	54.6468	-1.94842	0.716887	-2.71789	0.00657005	0.0754587	140469	MYO3B
4702	1626.16	0.947412	0.348616	2.71764	0.00657498	0.0754587	4702	NDUFA8
6895	1086.33	1.18299	0.435338	2.71742	0.00657935	0.0754587	6895	TARBP2
10134	2791.52	1.12326	0.413458	2.71676	0.00659253	0.0755506	10134	BCAP31
51725	26.4634	-2.50118	0.921069	-2.71552	0.00661726	0.0757153	51725	FBXO40
166348	26.8991	-2.3123	0.851503	-2.71555	0.00661656	0.0757153	166348	KBTBD12
170959	75.5317	-1.48106	0.545459	-2.71525	0.00662254	0.0757165	170959	ZNF431
26073	2174.58	1.07105	0.394508	2.71491	0.00662947	0.0757366	26073	POLDIP2
402	2372.71	1.06254	0.39143	2.71451	0.00663742	0.0757682	402	ARL2
400508	30.8476	-2.06077	0.759594	-2.71299	0.00666799	0.0758211	400508	CRYM-AS1
284434	51.6176	-1.72705	0.636489	-2.7134	0.00665971	0.0758211	284434	NWD1
51540	203.638	1.1598	0.42748	2.7131	0.00666576	0.0758211	51540	SCLY
5347	1897.32	1.17799	0.43407	2.71383	0.00665111	0.0758211	5347	PLK1
152	110.16	1.34733	0.496615	2.71302	0.00666741	0.0758211	152	ADRA2C
4089	19.6222	-2.68693	0.991065	-2.71116	0.00670492	0.0760636	4089	SMAD4
116092	657.239	0.996834	0.367646	2.71139	0.00670008	0.0760636	116092	DNTTIP1
5424	1496.01	1.24927	0.460761	2.71131	0.00670172	0.0760636	5424	POLD1
8992	1633.83	0.966017	0.356382	2.71062	0.00671569	0.0761268	8992	ATP6V0E1
400224	15.322	-3.13781	1.15823	-2.70915	0.00674565	0.0761843	400224	PLEKHD1
785	38.7645	-2.11339	0.779894	-2.70984	0.00673161	0.0761843	785	CACNB4
30811	91.0683	-1.56421	0.577322	-2.70942	0.00674014	0.0761843	30811	HUNK
1978	2147.23	1.045	0.385736	2.7091	0.0067465	0.0761843	1978	EIF4EBP1
57801	370.679	1.35445	0.499967	2.70909	0.00674681	0.0761843	57801	HES4
8334	111.387	1.36854	0.505268	2.70855	0.00675786	0.0762501	8334	HIST1H2AC
55184	64.068	-1.64887	0.609004	-2.70749	0.00677941	0.0764344	55184	DZANK1
84033	477.628	-1.38263	0.511023	-2.70561	0.00681781	0.076808	84033	OBSCN
8878	5058.91	1.09142	0.403467	2.70511	0.00682814	0.0768652	8878	SQSTM1
344967	15.5563	-2.85241	1.05489	-2.70398	0.00685134	0.0769626	344967	LOC344967
400960	178.964	-1.18356	0.437642	-2.7044	0.00684277	0.0769626	400960	PCBP1-AS1
23558	756.868	1.19171	0.440734	2.70392	0.00685258	0.0769626	23558	WBP2
100288332	19.0581	-2.70637	1.00117	-2.70321	0.00686741	0.07707	100288332	NPIPA5
100874123	19.7204	-2.55684	0.946183	-2.70227	0.00688687	0.0771537	100874123	ZNRF3-AS1
5284	36.2801	-2.00688	0.742908	-2.70138	0.00690527	0.0771537	5284	PIGR
6489	136.12	-1.53237	0.567267	-2.70132	0.00690653	0.0771537	6489	ST8SIA1
10592	1286.17	-1.38085	0.510984	-2.70233	0.00688544	0.0771537	10592	SMC2
51027	244.725	1.10024	0.40724	2.7017	0.00689852	0.0771537	51027	BOLA1
57418	1073.2	1.20579	0.446264	2.70197	0.00689291	0.0771537	57418	WDR18
170960	176.029	-1.22565	0.453787	-2.70093	0.00691453	0.0771841	170960	ZNF721
2153	15.8911	-2.92408	1.08319	-2.69952	0.00694401	0.0774541	2153	F5
58508	467.894	-1.12127	0.415402	-2.69923	0.00694997	0.0774614	58508	KMT2C
51559	100.057	-1.37137	0.508206	-2.69845	0.0069663	0.0775843	51559	NT5DC3
22834	283.977	-1.1237	0.416558	-2.69759	0.00698427	0.0777252	22834	ZNF652
9688	1408.1	1.15904	0.429708	2.69727	0.00699115	0.0777427	9688	NUP93
65981	66.4215	-1.504	0.557686	-2.69686	0.00699962	0.0777776	65981	CAPRIN2
50628	731.002	1.12423	0.417079	2.69549	0.00702842	0.0778882	50628	GEMIN4
4351	404.333	1.14163	0.423484	2.69581	0.00702178	0.0778882	4351	MPI
3421	1344.48	1.1442	0.424504	2.69538	0.00703087	0.0778882	3421	IDH3G
4502	4455.39	1.23457	0.457998	2.69557	0.00702682	0.0778882	4502	MT2A
26007	1532.28	1.03712	0.384835	2.69498	0.00703936	0.0779232	26007	TKFC
51690	1855.7	0.951045	0.352945	2.6946	0.00704731	0.0779523	51690	LSM7
653238	433.868	-1.02114	0.379052	-2.69393	0.0070616	0.0780512	653238	GTF2H2B
84916	1456.73	1.08021	0.401109	2.69307	0.00707979	0.0780752	84916	UTP4
8665	2358.64	1.11734	0.414848	2.69337	0.00707332	0.0780752	8665	EIF3F
51181	1133.58	1.2715	0.47212	2.69317	0.00707753	0.0780752	51181	DCXR
23743	37.777	-1.97276	0.732741	-2.6923	0.00709612	0.0781964	23743	BHMT2
53353	9.00601	-5.13878	1.90897	-2.69191	0.00710431	0.0782277	53353	LRP1B
5432	1062.73	1.04081	0.38672	2.69137	0.00711586	0.0782959	5432	POLR2C
4200	44.6987	-2.06287	0.766766	-2.69035	0.00713773	0.078474	4200	ME2
84865	411.176	-1.05923	0.393748	-2.69011	0.00714278	0.078474	84865	CCDC142
84842	1919.8	0.992995	0.369203	2.68956	0.00715458	0.0785143	84842	HPDL
284889	630.633	1.30918	0.486784	2.68944	0.00715719	0.0785143	284889	MIF-AS1
114804	52.0723	-1.68368	0.62613	-2.68903	0.00716598	0.0785518	114804	RNF157
135138	11.7171	-3.41227	1.26918	-2.68856	0.007176	0.0786027	135138	PACRG
1852	367.343	1.07845	0.401185	2.68817	0.00718454	0.0786374	1852	DUSP9
150353	27.604	-2.33425	0.868723	-2.68699	0.00720994	0.0786748	150353	DNAJB7
80332	38.062	-1.87271	0.696926	-2.68709	0.00720771	0.0786748	80332	ADAM33
79923	62.8681	-1.78817	0.665611	-2.68651	0.00722024	0.0786748	79923	NANOG
5223	8478.48	1.0292	0.383088	2.68658	0.00721871	0.0786748	5223	PGAM1
23598	476.462	1.07663	0.400739	2.6866	0.00721828	0.0786748	23598	PATZ1
10755	1908.3	1.11987	0.41671	2.68742	0.00720073	0.0786748	10755	GIPC1
199899	26.5911	-2.14541	0.798696	-2.68614	0.00722833	0.0787043	199899	LINC00466
3418	420.216	1.10508	0.411585	2.68495	0.00725413	0.0789265	3418	IDH2
2189	573.341	1.1317	0.421575	2.68445	0.00726488	0.0789847	2189	FANCG
283651	23.6455	-2.5534	0.951762	-2.68281	0.00730058	0.0793138	283651	HMGN2P46
5536	1090.46	1.14521	0.426984	2.68208	0.00731661	0.0794289	5536	PPP5C
151475	49.2944	-1.78861	0.666985	-2.68164	0.00732616	0.0794736	151475	LINC01907
26036	538.268	-1.00036	0.373085	-2.68131	0.0073334	0.0794931	26036	ZNF451
29882	1258.26	1.14464	0.427169	2.67959	0.00737119	0.0798436	29882	ANAPC2
646074	70.9189	-1.5435	0.576177	-2.67886	0.00738726	0.0799585	646074	POM121L10P
389114	105.052	-1.55244	0.579977	-2.67673	0.00743443	0.080228	389114	ZNF662
79905	109.381	-1.28656	0.480625	-2.67685	0.00743178	0.080228	79905	TMC7
8882	403.558	1.03988	0.388522	2.6765	0.0074396	0.080228	8882	ZPR1
90507	397.138	1.14917	0.429339	2.6766	0.00743741	0.080228	90507	SCRN2
5164	169.553	1.18565	0.442826	2.67747	0.0074181	0.080228	5164	PDK2
79830	391.39	-1.06969	0.399913	-2.67482	0.00747703	0.0805723	79830	ZMYM1
83643	11.6845	-3.36466	1.25873	-2.67305	0.00751644	0.0806404	83643	CCDC3
113277	32.6702	-1.95993	0.732947	-2.67404	0.00749444	0.0806404	113277	TMEM106A
100508120	68.843	-1.48309	0.554805	-2.67317	0.00751391	0.0806404	100508120	GMDS-DT
54941	221.254	-1.11724	0.417891	-2.67352	0.00750594	0.0806404	54941	RNF125
8666	3598.33	1.02081	0.381889	2.67306	0.00751633	0.0806404	8666	EIF3G
115572	155.207	1.40679	0.526068	2.67417	0.00749146	0.0806404	115572	TENT5B
374786	82.5682	-1.60255	0.600108	-2.67044	0.00757522	0.081164	374786	EFCAB5
64900	273.081	-1.06629	0.399303	-2.67039	0.00757634	0.081164	64900	LPIN3
388165	62.5014	-1.79491	0.672414	-2.66935	0.00759975	0.0813551	388165	UBE2Q2P1
165918	709.671	-1.02491	0.384058	-2.66862	0.00761634	0.0814136	165918	RNF168
10209	2871.87	1.01084	0.378787	2.66864	0.00761602	0.0814136	10209	EIF1
2002	472.447	1.05782	0.396467	2.66813	0.00762747	0.0814729	2002	ELK1
55643	728.412	1.06003	0.397361	2.66767	0.00763786	0.0815244	55643	BTBD2
283871	1878.59	1.01351	0.379996	2.66715	0.0076498	0.0815912	283871	PGP
27013	377.44	1.09747	0.411516	2.66691	0.00765527	0.0815912	27013	CNPPD1
7277	1429.19	1.13965	0.42744	2.66621	0.00767107	0.0816405	7277	TUBA4A
147184	184.397	1.28594	0.482306	2.66624	0.00767049	0.0816405	147184	TMEM99
9832	29.1813	-2.16573	0.812394	-2.66586	0.00767922	0.0816678	9832	JAKMIP2
219743	775.707	1.18307	0.443906	2.66515	0.00769551	0.0817815	219743	TYSND1
728640	46.9364	-2.05781	0.772403	-2.66417	0.00771794	0.0819604	728640	FAM133CP
100131496	19.266	-2.72543	1.02316	-2.66373	0.00772806	0.0820082	100131496	LOC100131496
23406	863.413	1.00137	0.376029	2.66302	0.00774419	0.0820604	23406	COTL1
1994	1006.41	1.10096	0.413389	2.66326	0.00773874	0.0820604	1994	ELAVL1
29984	577.877	1.29028	0.484801	2.66146	0.00778025	0.0823232	29984	RHOD
3785	20.729	2.41008	0.905481	2.66166	0.00777568	0.0823232	3785	KCNQ2
51529	1852.05	1.04362	0.392214	2.66085	0.00779446	0.0824138	51529	ANAPC11
9167	1383.45	1.01203	0.380403	2.66041	0.00780457	0.0824611	9167	COX7A2L
51116	1828.64	1.11876	0.420562	2.66015	0.00781065	0.0824658	51116	MRPS2
5425	3723.93	1.12744	0.4239	2.65967	0.00782164	0.0825222	5425	POLD2
64855	3739.05	1.08042	0.406471	2.65804	0.00785963	0.082744	64855	FAM129B
4696	652.007	1.11274	0.418588	2.65831	0.00785326	0.082744	4696	NDUFA3
11334	711.866	1.19928	0.451171	2.65816	0.0078569	0.082744	11334	TUSC2
84503	213.225	-1.26344	0.475508	-2.65703	0.00788325	0.082933	84503	ZNF527
81491	34.9732	-1.94159	0.730835	-2.65667	0.0078916	0.0829386	81491	GPR63
2197	12188.4	1.01423	0.381789	2.65652	0.00789514	0.0829386	2197	FAU
2204	71.7502	-1.66687	0.627609	-2.6559	0.00790962	0.0829715	2204	FCAR
5372	369.167	1.16781	0.439699	2.65594	0.00790879	0.0829715	5372	PMM1
1939	595.476	1.04892	0.395096	2.65485	0.00793436	0.0830647	1939	EIF2D
6878	864.5	1.06077	0.39953	2.65504	0.00793002	0.0830647	6878	TAF6
10262	1305.62	1.1078	0.41728	2.6548	0.00793554	0.0830647	10262	SF3B4
9002	137.684	-1.61369	0.608036	-2.65394	0.00795583	0.0832175	9002	F2RL3
389434	29.6205	-2.02704	0.764082	-2.65291	0.00798018	0.0834126	389434	IYD
57232	25.9827	-2.18909	0.825672	-2.65128	0.00801875	0.0835608	57232	ZNF630
100128288	38.8882	-2.07483	0.782532	-2.65144	0.00801502	0.0835608	100128288	LOC100128288
3191	5300.23	0.975468	0.367827	2.65197	0.00800235	0.0835608	3191	HNRNPL
379	233.459	1.08095	0.407743	2.65105	0.00802408	0.0835608	379	ARL4D
150223	1485.15	1.10429	0.416612	2.65063	0.00803408	0.0835608	150223	YDJC
27349	651.618	1.15219	0.434687	2.65062	0.00803437	0.0835608	27349	MCAT
83871	1503.25	1.15513	0.435724	2.65106	0.00802401	0.0835608	83871	RAB34
207	1122.6	0.961521	0.362805	2.65024	0.00804344	0.0835958	207	AKT1
10086	260.772	-1.43025	0.539761	-2.64978	0.00805443	0.0836505	10086	HHLA1
25890	10.1749	-3.85853	1.45639	-2.64938	0.00806391	0.0836724	25890	ABI3BP
5091	3470.88	1.175	0.443528	2.64921	0.00806798	0.0836724	5091	PC
711	16.5689	-2.8188	1.06474	-2.64741	0.00811112	0.083739	711	ERC2-IT1
54658	26.2909	-2.30353	0.870218	-2.64707	0.00811927	0.083739	54658	UGT1A1
89932	142.752	-1.40898	0.531969	-2.64862	0.00808221	0.083739	89932	PAPLN
6093	685.953	-1.35026	0.510103	-2.64703	0.00812022	0.083739	6093	ROCK1
22995	378.677	-1.26469	0.477549	-2.6483	0.00808984	0.083739	22995	CEP152
2063	1172.27	0.980788	0.370405	2.64788	0.00809979	0.083739	2063	NR2F6
2319	1564.87	1.01114	0.381947	2.64733	0.00811293	0.083739	2319	FLOT2
5824	405.072	1.10094	0.415747	2.64809	0.00809473	0.083739	5824	PEX19
84313	1047.53	0.937453	0.354198	2.64669	0.00812833	0.0837636	84313	VPS25
497259	31.6989	-2.04721	0.773608	-2.64632	0.00813727	0.0837967	497259	C18orf61
400655	28.9272	-2.07101	0.782871	-2.64541	0.00815932	0.0838057	400655	LOC400655
27295	29.9044	-2.02627	0.765882	-2.64567	0.0081529	0.0838057	27295	PDLIM3
79800	55.5638	-1.57529	0.595499	-2.64533	0.00816107	0.0838057	79800	CARF
54856	569.563	-1.06331	0.401923	-2.64557	0.00815543	0.0838057	54856	GON4L
126259	14.3115	-2.97703	1.12602	-2.64386	0.00819668	0.0841123	126259	TMIGD2
54478	442.316	1.17995	0.446371	2.64344	0.00820695	0.0841586	54478	PIMREG
80142	2488.67	1.1146	0.421806	2.64244	0.00823109	0.0843471	80142	PTGES2
10398	803.889	1.2205	0.461972	2.64194	0.00824324	0.0844124	10398	MYL9
79915	317.636	-1.41629	0.536277	-2.64097	0.00826692	0.0845365	79915	ATAD5
10284	1531.15	0.995413	0.376886	2.64115	0.00826244	0.0845365	10284	SAP18
442132	12.1709	-3.40714	1.29083	-2.63949	0.00830317	0.0845367	442132	LOC442132
120114	23.4278	-2.52038	0.954936	-2.63931	0.0083074	0.0845367	120114	FAT3
2315	20.7835	-2.40436	0.910671	-2.6402	0.00828563	0.0845367	2315	MLANA
399473	38.5134	-1.8165	0.687895	-2.64066	0.0082744	0.0845367	399473	SPRED3
83714	41.4404	-1.80457	0.683723	-2.63933	0.00830695	0.0845367	83714	NRIP2
221914	107.555	-1.42323	0.539207	-2.6395	0.00830294	0.0845367	221914	GPC2
5585	1112.6	1.02568	0.388547	2.63977	0.00829623	0.0845367	5585	PKN1
100132911	49.7554	-1.75064	0.663539	-2.63834	0.00833128	0.0845642	100132911	DPH3P1
6238	1216.85	-1.15697	0.438535	-2.63826	0.00833324	0.0845642	6238	RRBP1
1892	3033.81	1.08077	0.409573	2.63877	0.0083207	0.0845642	1892	ECHS1
84304	529.788	1.1606	0.439895	2.63834	0.00833119	0.0845642	84304	NUDT22
51629	4187.07	1.05135	0.398715	2.63684	0.0083683	0.0848611	51629	SLC25A39
29886	850.9	1.16699	0.442875	2.63504	0.00841269	0.0852135	29886	SNX8
54663	3520.14	1.4112	0.535614	2.63473	0.00842053	0.0852135	54663	WDR74
55502	63.7621	1.64411	0.623996	2.63481	0.00841854	0.0852135	55502	HES6
5175	38.1813	-1.89222	0.718314	-2.63426	0.00843218	0.0852723	5175	PECAM1
57514	17.0372	-2.6584	1.00938	-2.63369	0.00844618	0.0853306	57514	ARHGAP31
5342	23.5216	-2.2577	0.857283	-2.63355	0.00844962	0.0853306	5342	PLGLB2
100132399	1405.98	1.00959	0.383406	2.63321	0.00845819	0.0853582	100132399	GAGE12D
5524	3058.71	1.02406	0.389043	2.63225	0.00848209	0.0854225	5524	PTPA
22827	4601.15	1.08013	0.410289	2.63261	0.00847325	0.0854225	22827	PUF60
51368	726.406	1.1579	0.439877	2.63233	0.00848007	0.0854225	51368	TEX264
85315	96.0833	-1.47313	0.560311	-2.62912	0.00856051	0.0860346	85315	PAQR8
57711	105.375	-1.37474	0.52281	-2.62952	0.00855063	0.0860346	57711	ZNF529
1104	2288.15	0.927906	0.352924	2.6292	0.00855868	0.0860346	1104	RCC1
148254	103.801	-1.31375	0.499953	-2.62774	0.00859547	0.0863266	148254	ZNF555
8427	681.805	1.0949	0.416718	2.62745	0.00860283	0.0863412	8427	ZNF282
9045	17724.5	0.893683	0.340171	2.62716	0.0086101	0.0863549	9045	RPL14
10189	2747.65	1.01498	0.386404	2.62674	0.00862077	0.0864027	10189	ALYREF
79159	646.995	1.06281	0.404729	2.62598	0.00863987	0.0865348	79159	NOL12
646113	18.8283	-2.67377	1.01848	-2.62526	0.00865824	0.0866467	646113	LINC00643
6664	89.3684	-1.59238	0.606601	-2.62508	0.00866289	0.0866467	6664	SOX11
2342	48.7472	1.69125	0.644386	2.62459	0.00867523	0.0867108	2342	FNTB
9139	308.904	-1.07217	0.408549	-2.62435	0.00868146	0.0867138	9139	CBFA2T2
5050	911.45	1.20472	0.459105	2.62407	0.00868871	0.086727	5050	PAFAH1B3
11189	49.9579	-1.75866	0.670461	-2.62306	0.00871448	0.0868329	11189	CELF3
641649	54.3669	-1.64742	0.628078	-2.62295	0.00871714	0.0868329	641649	TMEM91
114971	1286.92	1.02401	0.390364	2.62323	0.00871003	0.0868329	114971	PTPMT1
10082	27.1423	-2.47333	0.943321	-2.62194	0.00874317	0.0868556	10082	GPC6
100533111	35.0384	-1.88532	0.719031	-2.62203	0.00874065	0.0868556	100533111	ZNF670-ZNF695
79168	37.0392	-1.82994	0.697912	-2.62202	0.00874096	0.0868556	79168	LILRA6
11332	685.749	1.11314	0.424462	2.62247	0.00872946	0.0868556	11332	ACOT7
64943	1390.79	1.07895	0.411585	2.62145	0.0087557	0.086921	64943	NT5DC2
146556	23.1201	-2.3008	0.877934	-2.6207	0.00877488	0.0869933	146556	C16orf89
6532	32.1507	-2.22468	0.848822	-2.6209	0.00876969	0.0869933	6532	SLC6A4
284260	68.6374	-1.51038	0.576437	-2.6202	0.00878772	0.0870615	284260	LINC00907
26253	8.94169	-4.25612	1.62528	-2.6187	0.00882661	0.0873285	26253	CLEC4E
54475	687.93	1.15841	0.442361	2.6187	0.00882652	0.0873285	54475	NLE1
7652	33.9856	-2.16206	0.826216	-2.61682	0.00887533	0.0877333	7652	ZNF99
138716	423.472	1.10815	0.423498	2.61666	0.00887953	0.0877333	138716	RPP25L
9260	476.963	1.20078	0.458951	2.61635	0.00888752	0.087753	9260	PDLIM7
90342	49.5029	-1.77064	0.67735	-2.61407	0.008947	0.0882807	90342	FER1L5
10748	18.718	-2.50207	0.957676	-2.61264	0.00898449	0.0885312	10748	KLRA1P
55723	1031.46	1.03634	0.396638	2.61281	0.00898021	0.0885312	55723	ASF1B
682	13001.9	0.982693	0.376164	2.6124	0.00899079	0.0885336	682	BSG
54575	25.776	-2.18755	0.837545	-2.61185	0.00900526	0.0885567	54575	UGT1A10
5970	797.717	1.14364	0.437858	2.6119	0.00900412	0.0885567	5970	RELA
5695	5902.17	0.965185	0.369663	2.61099	0.00902814	0.0887221	5695	PSMB7
100130899	37.7621	-1.81858	0.696771	-2.61001	0.00905405	0.0888811	100130899	LOC100130899
140733	108.254	-1.40131	0.536918	-2.60991	0.00905648	0.0888811	140733	MACROD2
346288	70.2915	-1.65752	0.635175	-2.60955	0.00906619	0.0889167	346288	2014-09-01
1397	560.065	1.41748	0.543328	2.60889	0.00908376	0.0890294	1397	CRIP2
3297	1473.42	1.0887	0.417459	2.60792	0.00910952	0.0892221	3297	HSF1
2997	771.641	1.08314	0.415463	2.60707	0.00913208	0.0893831	2997	GYS1
388121	37.3332	-1.84019	0.706079	-2.60621	0.00915502	0.0895078	388121	TNFAIP8L3
2876	4780.24	1.19048	0.456798	2.60613	0.00915706	0.0895078	2876	GPX1
161829	32.423	-1.95483	0.750241	-2.6056	0.00917134	0.0895087	161829	EXD1
266971	115.999	-1.575	0.604448	-2.60569	0.00916905	0.0895087	266971	PIPSL
138428	393.318	1.08375	0.415956	2.60544	0.00917551	0.0895087	138428	PTRH1
2803	1531.37	-1.26496	0.485758	-2.6041	0.00921152	0.0898001	2803	GOLGA4
100128640	39.0706	-1.81077	0.695523	-2.60347	0.00922861	0.0899068	100128640	ACVR2B-AS1
125965	17.2718	-2.62525	1.00849	-2.60315	0.00923723	0.0899308	125965	COX6B2
7644	21.2657	-2.65106	1.01858	-2.60269	0.00924952	0.0899663	7644	ZNF91
100128025	31.6066	-1.98992	0.764601	-2.60256	0.00925319	0.0899663	100128025	WWTR1-AS1
967	7541.41	0.994697	0.38247	2.60072	0.00930288	0.0903293	967	CD63
8517	662.228	1.00855	0.387762	2.60094	0.00929678	0.0903293	8517	IKBKG
92973	38.8118	-1.96953	0.757615	-2.59964	0.00933203	0.0904937	92973	LINC00950
57522	395.316	-1.27343	0.489886	-2.59944	0.0093376	0.0904937	57522	SRGAP1
3385	275.544	1.27992	0.492387	2.59941	0.00933837	0.0904937	3385	ICAM3
8477	16.7517	-2.73122	1.05096	-2.59877	0.00935579	0.0905775	8477	GPR65
10051	3112.32	-1.27321	0.489952	-2.59864	0.00935941	0.0905775	10051	SMC4
729096	81.4135	-1.39608	0.537335	-2.59815	0.00937277	0.090587	729096	BMS1P4
231	2949.22	0.956121	0.367979	2.5983	0.00936857	0.090587	231	AKR1B1
11254	49.5095	-1.66922	0.64258	-2.59769	0.00938545	0.0905898	11254	SLC6A14
65999	738.107	0.939781	0.361747	2.59789	0.00937974	0.0905898	65999	LRRC61
29095	1110.04	1.06523	0.410161	2.59709	0.0094016	0.0906858	29095	ORMDL2
10219	65.9898	-1.74541	0.672301	-2.59617	0.00942683	0.0908692	10219	KLRG1
6521	50.6478	-1.90432	0.733742	-2.59535	0.00944954	0.0909616	6521	SLC4A1
57798	855.41	-1.11657	0.430227	-2.5953	0.00945074	0.0909616	57798	GATAD1
151636	344.808	-1.08472	0.417982	-2.59515	0.00945508	0.0909616	151636	DTX3L
5595	680.971	1.06266	0.409675	2.59392	0.00948896	0.0912275	5595	MAPK3
85459	559.748	-1.07465	0.414336	-2.59367	0.00949576	0.0912329	85459	CEP295
6156	11954.4	0.897795	0.346184	2.5934	0.00950318	0.0912443	6156	RPL30
283663	16.3174	-2.6682	1.02934	-2.59213	0.00953827	0.091521	283663	LINC00926
645996	16.6144	-2.656	1.02536	-2.59031	0.00958905	0.0917646	645996	NAP1L6
647190	25.6794	-2.19943	0.84889	-2.59095	0.00957116	0.0917646	647190	RPS16P5
54929	595.731	0.992013	0.382926	2.59061	0.0095806	0.0917646	54929	TMEM161A
10011	639.914	1.09394	0.422294	2.59047	0.0095845	0.0917646	10011	SRA1
5834	512.738	1.19762	0.462384	2.59009	0.00959503	0.0917646	5834	PYGB
200844	16.7606	-2.66055	1.02731	-2.58983	0.00960245	0.0917755	200844	C3orf67
57097	259.935	-1.06556	0.411599	-2.58883	0.00963033	0.0919819	57097	PARP11
220296	79.0013	-1.56728	0.605525	-2.5883	0.00964511	0.0920029	220296	HEPACAM
1294	1509.53	-1.36166	0.526076	-2.58832	0.00964447	0.0920029	1294	COL7A1
9717	26.7507	-2.06131	0.796632	-2.58753	0.00966661	0.0921252	9717	SEC14L5
23527	382.3	-1.00177	0.387175	-2.58739	0.00967053	0.0921252	23527	ACAP2
326624	22.2032	-2.30262	0.890132	-2.58683	0.00968642	0.0922165	326624	RAB37
4718	3481.55	0.963584	0.372623	2.58595	0.00971117	0.0923919	4718	NDUFC2
100130017	19.5898	-2.50504	0.968838	-2.58562	0.00972048	0.0924204	100130017	FTLP10
9588	4083.39	1.00266	0.387903	2.58483	0.00974282	0.0925727	9588	PRDX6
79612	240.146	-1.20362	0.465851	-2.58369	0.00977486	0.0927565	79612	NAA16
4358	800.504	1.06075	0.410543	2.58376	0.00977297	0.0927565	4358	MPV17
51773	1015.29	-1.32622	0.513348	-2.58347	0.0097813	0.0927574	51773	RSF1
56203	37.8344	-1.82845	0.707971	-2.58266	0.00980425	0.0929148	56203	LMOD3
2995	967.753	1.08415	0.419845	2.58227	0.00981541	0.0929603	2995	GYPC
8751	3798.44	1.01559	0.393334	2.582	0.00982289	0.0929709	8751	ADAM15
642587	36.7324	-1.9508	0.75568	-2.58152	0.00983676	0.093042	642587	MIR205HG
79029	425.944	1.16135	0.449937	2.58113	0.00984765	0.0930848	79029	SPATA5L1
100381270	84.0004	-1.76863	0.685364	-2.58058	0.00986351	0.0931419	100381270	ZBED6
4814	555.813	0.99058	0.383935	2.58008	0.00987786	0.0931419	4814	NINJ1
2806	2646.19	1.14782	0.444887	2.58003	0.00987917	0.0931419	2806	GOT2
84300	1647.37	1.20275	0.46613	2.58029	0.00987176	0.0931419	84300	UQCC2
11214	826.786	-1.02945	0.399086	-2.57951	0.00989392	0.0931759	11214	AKAP13
51647	788.453	0.95739	0.371159	2.57946	0.00989552	0.0931759	51647	CIAO2B
115361	50.8223	-1.602	0.621272	-2.57857	0.00992095	0.0933552	115361	GBP4
79033	998.375	1.12777	0.437473	2.57792	0.00993962	0.0934708	79033	ERI3
4605	2492.1	1.08167	0.419695	2.57728	0.00995814	0.0935848	4605	MYBL2
168455	197.055	1.10176	0.427576	2.57676	0.0099731	0.0936652	168455	CCDC71L
79711	1493.27	1.16005	0.450257	2.57642	0.00998287	0.0936968	79711	IPO4
2313	8.83896	-3.6463	1.41691	-2.57341	0.0100701	0.0938045	2313	FLI1
84868	36.4543	-1.98748	0.772179	-2.57387	0.0100569	0.0938045	84868	HAVCR2
100288142	293.211	-1.62511	0.63129	-2.57427	0.0100451	0.0938045	100288142	NBPF20
285966	48.7719	-1.62052	0.629157	-2.57571	0.0100035	0.0938045	285966	TCAF2
653479	179.453	-1.19361	0.463813	-2.57348	0.0100681	0.0938045	653479	MRPL45P2
51148	1097.25	0.966447	0.37555	2.57342	0.0100699	0.0938045	51148	CERCAM
6204	28388.6	1.00014	0.388569	2.57391	0.0100557	0.0938045	6204	RPS10
4682	337.803	1.03114	0.400697	2.57337	0.0100713	0.0938045	4682	NUBP1
55146	716.37	1.03785	0.403042	2.57504	0.0100228	0.0938045	55146	ZDHHC4
55611	1632.99	1.06992	0.41551	2.57496	0.0100251	0.0938045	55611	OTUB1
11194	684.218	1.2156	0.472374	2.57339	0.0100708	0.0938045	11194	ABCB8
222166	132.597	1.29514	0.503198	2.57382	0.0100584	0.0938045	222166	MTURN
54976	1029.74	1.07252	0.41699	2.57205	0.0101099	0.0940942	54976	C20orf27
90313	451.61	1.21639	0.47296	2.57186	0.0101153	0.0940942	90313	TP53I13
135	15.7273	-2.65311	1.03196	-2.57095	0.0101421	0.0941771	135	ADORA2A
9507	53.992	-1.77324	0.689822	-2.57057	0.010153	0.0941771	9507	ADAMTS4
440515	66.5007	-1.49087	0.580003	-2.57046	0.0101564	0.0941771	440515	ZNF506
5590	608.461	1.0028	0.390058	2.5709	0.0101436	0.0941771	5590	PRKCZ
5827	329.371	1.09356	0.425386	2.57076	0.0101477	0.0941771	5827	PXMP2
148713	20.3218	-2.69246	1.04859	-2.56771	0.0102374	0.094492	148713	PTPRVP
5460	39.4734	-2.0287	0.790282	-2.56706	0.0102566	0.094492	5460	POU5F1
26084	32.7106	-2.01356	0.78404	-2.56818	0.0102233	0.094492	26084	ARHGEF26
10206	214.171	-1.09856	0.427882	-2.56744	0.0102454	0.094492	10206	TRIM13
25836	1358.63	-1.06305	0.414088	-2.5672	0.0102522	0.094492	25836	NIPBL
79699	380.384	-1.05847	0.41241	-2.56656	0.0102714	0.094492	79699	ZYG11B
63874	882.294	0.923771	0.359755	2.56778	0.0102353	0.094492	63874	ABHD4
51614	3232.94	0.968432	0.377256	2.56704	0.0102571	0.094492	51614	ERGIC3
79002	4292.05	1.02408	0.398639	2.56895	0.0102007	0.094492	79002	TRIR
124222	646.214	1.07706	0.419644	2.5666	0.0102702	0.094492	124222	PAQR4
4830	5583.8	1.11773	0.43543	2.56695	0.0102596	0.094492	4830	NME1
533	1551.61	1.1962	0.465995	2.56698	0.010259	0.094492	533	ATP6V0B
1028	1278.64	1.4028	0.546591	2.56646	0.0102744	0.094492	1028	CDKN1C
152926	300.589	-1.26411	0.492661	-2.56589	0.0102912	0.0945871	152926	PPM1K
100506776	53.4718	-1.8374	0.716377	-2.56485	0.0103219	0.0946801	100506776	TRG-AS1
9368	455.873	1.11424	0.43442	2.56489	0.0103208	0.0946801	9368	SLC9A3R1
55135	506.673	1.12764	0.439681	2.56468	0.0103272	0.0946801	55135	WRAP53
348180	207.931	1.28987	0.502902	2.56485	0.0103221	0.0946801	348180	CTU2
23704	20.0238	-2.49245	0.972736	-2.56231	0.0103978	0.0952676	23704	KCNE4
23481	4415.82	1.00305	0.391514	2.56199	0.0104075	0.0952966	23481	PES1
30835	53.1095	-1.8679	0.729229	-2.56147	0.0104232	0.0953207	30835	CD209
56260	64.136	-1.46336	0.571297	-2.56147	0.010423	0.0953207	56260	C8orf44
283450	361.157	-1.06655	0.416558	-2.56039	0.0104555	0.0954921	283450	HECTD4
55004	1430.06	1.02437	0.400115	2.56019	0.0104615	0.0954921	55004	LAMTOR1
221908	650.223	1.08252	0.422806	2.56032	0.0104575	0.0954921	221908	PPP1R35
100533182	17.1181	-2.52303	0.985643	-2.55977	0.010474	0.0955467	100533182	SEC24B-AS1
284459	183.423	-1.09269	0.426945	-2.55932	0.0104878	0.095613	284459	HKR1
9411	495.769	-1.33144	0.520376	-2.55862	0.010509	0.0956382	9411	ARHGAP29
10476	2519.24	0.879505	0.343777	2.55836	0.0105167	0.0956382	10476	ATP5PD
29956	1667.54	0.930556	0.363721	2.55844	0.0105144	0.0956382	29956	CERS2
506	17210	1.02854	0.401987	2.55865	0.010508	0.0956382	506	ATP5F1B
11238	234.51	-1.06153	0.41505	-2.5576	0.0105398	0.0957884	11238	CA5B
3315	9364.08	1.09238	0.427171	2.55723	0.010551	0.0958303	3315	HSPB1
399948	27.352	-2.2398	0.876258	-2.5561	0.0105854	0.0958453	399948	COLCA1
57187	2313	-1.35468	0.529951	-2.55624	0.0105811	0.0958453	57187	THOC2
147694	83.133	-1.34379	0.525678	-2.55631	0.010579	0.0958453	147694	ZNF548
50809	2386.01	-0.997045	0.390003	-2.5565	0.010573	0.0958453	50809	HP1BP3
6836	2887.66	1.05176	0.411459	2.55617	0.0105832	0.0958453	6836	SURF4
8991	1003.4	1.04411	0.408552	2.55564	0.0105993	0.095853	8991	SELENBP1
92714	329.915	1.13463	0.443961	2.55569	0.0105978	0.095853	92714	ARRDC1
493812	366.262	-1.05664	0.413548	-2.55506	0.010617	0.0959529	493812	HCG11
7620	20.9949	-2.31804	0.907357	-2.55471	0.0106276	0.095972	7620	ZNF69
285908	39.7434	-1.82897	0.716385	-2.55306	0.0106782	0.095972	285908	LINC00174
100505566	49.7286	-1.64549	0.644523	-2.55304	0.0106787	0.095972	100505566	LINC00578
253714	240.499	-1.04819	0.41063	-2.55263	0.0106913	0.095972	253714	MMS22L
10052	502.567	-0.982163	0.384479	-2.55453	0.0106332	0.095972	10052	GJC1
64963	1211.58	0.970825	0.380086	2.55422	0.0106425	0.095972	64963	MRPS11
10430	1575.31	0.993011	0.388953	2.55303	0.0106789	0.095972	10430	TMEM147
22907	2629.2	1.00082	0.392053	2.55278	0.0106867	0.095972	22907	DHX30
7431	8890.45	1.03666	0.405883	2.5541	0.0106463	0.095972	7431	VIM
116238	405.192	1.13466	0.444429	2.55306	0.010678	0.095972	116238	TLCD1
6484	572.554	1.14323	0.447653	2.55384	0.0106543	0.095972	6484	ST3GAL4
100130894	43.3287	-1.69869	0.665997	-2.55059	0.010754	0.0964758	100130894	VAC14-AS1
286186	46.3917	-1.86764	0.732386	-2.55008	0.0107699	0.0965038	286186	LINC01299
51399	498.294	0.993426	0.389569	2.55006	0.0107703	0.0965038	51399	TRAPPC4
23137	335.471	-1.10209	0.432228	-2.54978	0.010779	0.0965116	23137	SMC5
2821	11053.6	1.09659	0.430101	2.54961	0.0107844	0.0965116	2821	GPI
51071	863.409	0.947713	0.371744	2.54937	0.0107918	0.0965192	51071	DERA
121551	12.0559	-3.22254	1.26501	-2.54744	0.0108515	0.0967601	121551	BTBD11
100192420	23.429	-2.30091	0.903187	-2.54754	0.0108485	0.0967601	100192420	LINC01634
9857	538.47	-1.21064	0.475279	-2.54722	0.0108585	0.0967601	9857	CEP350
79230	237.888	-1.10254	0.432836	-2.54724	0.010858	0.0967601	79230	ZNF557
65108	1049.55	0.925859	0.363451	2.54741	0.0108527	0.0967601	65108	MARCKSL1
10801	1847.26	1.06768	0.419153	2.54724	0.0108578	0.0967601	10801	2009-09-01
140890	1188.22	-1.14251	0.44868	-2.54638	0.0108846	0.0968746	140890	SREK1
84271	1180.15	0.990757	0.389053	2.54658	0.0108783	0.0968746	84271	POLDIP3
64097	287.609	-1.08641	0.426729	-2.54591	0.0108992	0.0968995	64097	EPB41L4A
891	4104.26	0.946247	0.371689	2.54581	0.0109026	0.0968995	891	CCNB1
30815	477.756	1.03773	0.407645	2.54566	0.0109072	0.0968995	30815	ST6GALNAC6
5778	19.9195	-2.31728	0.910638	-2.54468	0.0109378	0.0971117	5778	PTPN7
122961	237.047	1.06706	0.419462	2.54388	0.0109629	0.0972755	122961	ISCA2
283471	18.6144	-2.58285	1.01552	-2.54337	0.010979	0.0973001	283471	TMPRSS12
100129842	89.8704	-1.618	0.636127	-2.54351	0.0109744	0.0973001	100129842	ZNF737
338963	11.3296	-3.22335	1.2677	-2.54268	0.0110005	0.0973991	338963	LOC338963
7351	2405.11	1.05934	0.416638	2.54259	0.0110034	0.0973991	7351	UCP2
641977	144.512	-1.15509	0.454384	-2.54211	0.0110185	0.0974736	641977	SEPT7P2
23563	56.4123	-1.64946	0.648921	-2.54185	0.0110266	0.097486	23563	CHST5
3993	318.165	1.24235	0.488812	2.54157	0.0110355	0.0975056	3993	LLGL2
57082	515.979	-1.19118	0.468766	-2.5411	0.0110504	0.0975192	57082	KNL1
1785	2334.93	1.01685	0.400134	2.54129	0.0110446	0.0975192	1785	DNM2
389792	709.767	1.22727	0.483016	2.54085	0.0110585	0.0975321	389792	IER5L
6227	18205.1	0.863839	0.340049	2.54033	0.0110747	0.0975777	6227	RPS21
8225	645.252	1.06809	0.420465	2.54026	0.011077	0.0975777	8225	GTPBP6
10204	1355.04	0.909182	0.357949	2.53998	0.0110859	0.0975976	10204	NUTF2
89953	451.448	1.06418	0.419011	2.53976	0.011093	0.0976011	89953	KLC4
3728	6455.37	1.12079	0.441359	2.5394	0.0111042	0.0976409	3728	JUP
57167	57.7847	-1.52277	0.599709	-2.53918	0.0111114	0.0976454	57167	SALL4
79670	306.953	-1.02799	0.40504	-2.538	0.0111487	0.0979145	79670	TUT7
81285	34.9906	-2.01896	0.79561	-2.53762	0.0111608	0.097962	81285	OR51E2
84140	177.41	-1.24728	0.491573	-2.53733	0.0111701	0.0979842	84140	FAM161A
5199	87.0376	-1.54344	0.608378	-2.53697	0.0111817	0.0980272	5199	CFP
22982	17.2031	-2.6543	1.04635	-2.53672	0.0111895	0.098037	22982	DIP2C
6886	20.468	-2.33055	0.918801	-2.53651	0.0111964	0.0980385	6886	TAL1
940	17.6256	-2.45403	0.9682	-2.53463	0.0112565	0.0983219	940	CD28
284417	25.3038	-2.16903	0.855766	-2.53461	0.0112573	0.0983219	284417	TMEM150B
1212	1927.42	0.984191	0.388264	2.53485	0.0112495	0.0983219	1212	CLTB
706	4202.98	1.08933	0.429681	2.5352	0.0112382	0.0983219	706	TSPO
222229	329.816	1.16015	0.457751	2.53445	0.0112623	0.0983219	222229	LRWD1
56948	659.786	1.08219	0.427185	2.53331	0.0112992	0.0984945	56948	SDR39U1
55101	498.041	1.09674	0.432889	2.53355	0.0112915	0.0984945	55101	DMAC2
1382	103.813	1.41978	0.560466	2.53321	0.0113023	0.0984945	1382	CRABP2
2668	43.2008	-1.70288	0.672303	-2.53291	0.0113121	0.0985212	2668	GDNF
23189	547.252	-0.992942	0.392126	-2.5322	0.011335	0.0986617	23189	KANK1
10423	1008.35	0.90941	0.359371	2.53056	0.0113881	0.0990651	10423	CDIPT
84231	1611.86	0.982416	0.388297	2.53006	0.0114043	0.0991467	84231	TRAF7
7374	1584.47	0.926853	0.366368	2.52984	0.0114115	0.0991502	7374	UNG
2222	7054.96	1.14495	0.452646	2.52945	0.0114241	0.0992015	2222	FDFT1
84769	593.798	1.05663	0.417814	2.52895	0.0114404	0.0992839	84769	MPV17L2
285331	355.489	-1.14968	0.454698	-2.52844	0.0114571	0.0993695	285331	CCDC66
9509	11.9108	-3.20496	1.26768	-2.52821	0.0114645	0.0993751	9509	ADAMTS2
119385	37.8688	-1.81133	0.716808	-2.52695	0.011506	0.0995782	119385	AGAP11
51522	4007.47	0.875967	0.346645	2.52698	0.0115047	0.0995782	51522	TMEM14C
2647	1784.8	0.935729	0.370313	2.52686	0.0115088	0.0995782	2647	BLOC1S1
16	4166.59	1.10562	0.43758	2.52666	0.0115152	0.0995782	16	AARS
6834	598.951	1.08468	0.429358	2.52629	0.0115274	0.0996247	6834	SURF1
100534592	211.422	1.3303	0.526675	2.52584	0.0115422	0.0996938	100534592	URGCP-MRPS24
54606	1535.68	1.11971	0.44337	2.52544	0.0115552	0.0997204	54606	DDX56
60678	371.684	1.13777	0.450542	2.52533	0.0115589	0.0997204	60678	EEFSEC
5698	533.615	0.999604	0.395953	2.52455	0.0115846	0.0998834	5698	PSMB9
100873965	15.3841	-2.97733	1.17952	-2.52418	0.0115969	0.0999305	100873965	MED4-AS1
50618	251.415	-1.28892	0.510763	-2.52351	0.0116189	0.100001	50618	ITSN2
308	3605.28	0.956778	0.379126	2.52364	0.0116147	0.100001	308	ANXA5
2495	87623.3	0.956837	0.379291	2.5227	0.0116459	0.100175	2495	FTH1
5618	31.3724	-2.0912	0.829161	-2.52206	0.0116669	0.100297	5618	PRLR
6923	5593.37	1.17297	0.465142	2.52174	0.0116777	0.10033	6923	ELOB
29997	2364.64	1.0102	0.400657	2.52136	0.0116902	0.100379	29997	NOP53
100131366	12.5794	-3.20274	1.27056	-2.52074	0.0117109	0.100439	100131366	LINC00605
81844	354.779	-1.02239	0.405586	-2.52078	0.0117095	0.100439	81844	TRIM56
401014	17.6342	-2.55398	1.01344	-2.52012	0.0117316	0.100558	401014	TEX41
1587	14.4807	-3.19806	1.26935	-2.51944	0.0117541	0.100632	1587	ADAM3A
51025	579.271	1.09858	0.436015	2.51959	0.0117493	0.100632	51025	PAM16
23305	34.0187	-1.85599	0.736823	-2.51891	0.0117718	0.100666	23305	ACSL6
54345	69.2525	1.52883	0.606921	2.51899	0.0117692	0.100666	54345	SOX18
253650	103.022	-1.49293	0.592798	-2.51845	0.0117873	0.100729	253650	ANKRD18A
79073	1191.44	0.954648	0.379087	2.51828	0.011793	0.100729	79073	TMEM109
9147	1149.46	-1.29298	0.51348	-2.51807	0.0118001	0.100731	9147	NEMF
126205	12.7186	-3.17159	1.26018	-2.51677	0.0118435	0.101043	126205	NLRP8
285190	26.5091	-2.05347	0.816323	-2.51551	0.0118861	0.101347	285190	RGPD4
55285	357.672	-1.05369	0.419136	-2.51396	0.0119385	0.101735	55285	RBM41
149466	19.0214	-2.4072	0.957798	-2.51326	0.011962	0.101796	149466	C1orf210
10273	2097.36	1.06097	0.422207	2.51292	0.0119735	0.101796	10273	STUB1
5575	715.097	1.16376	0.463027	2.51338	0.0119582	0.101796	5575	PRKAR1B
51684	142.027	1.36961	0.545019	2.51296	0.0119724	0.101796	51684	SUFU
10289	307.337	1.00998	0.401971	2.51258	0.0119852	0.101836	10289	EIF1B
138241	146.972	-1.1364	0.452332	-2.5123	0.0119946	0.101856	138241	C9orf85
123876	28.5178	-1.98613	0.790959	-2.51104	0.0120376	0.102028	123876	ACSM2A
54861	131.772	-1.15468	0.459771	-2.51142	0.0120248	0.102028	54861	SNRK
5150	315.972	-0.986064	0.392654	-2.51128	0.0120295	0.102028	5150	PDE7A
2953	502.409	0.97326	0.387615	2.51089	0.0120427	0.102028	2953	GSTT2
2914	8.4732	-4.12581	1.64342	-2.51051	0.0120557	0.102035	2914	GRM4
10138	731.152	-1.02586	0.408637	-2.51046	0.0120575	0.102035	10138	YAF2
7316	8784.31	0.874343	0.348372	2.50979	0.0120801	0.102168	7316	UBC
641371	273.033	1.37976	0.549805	2.50955	0.0120885	0.102179	641371	ACOT1
58506	984.233	1.14947	0.458127	2.50906	0.0121054	0.102263	58506	SCAF1
22979	96.6071	-1.33277	0.531565	-2.50726	0.0121672	0.102312	22979	EFR3B
54806	337.765	-1.24891	0.498109	-2.50731	0.0121654	0.102312	54806	AHI1
221037	511.519	-1.0898	0.434609	-2.50754	0.0121573	0.102312	221037	JMJD1C
11072	383.881	1.01429	0.404461	2.50776	0.01215	0.102312	11072	DUSP14
740	1435.09	1.01716	0.405667	2.50738	0.0121628	0.102312	740	MRPL49
150368	324.734	1.02921	0.410474	2.50737	0.0121633	0.102312	150368	PHETA2
51239	199.974	1.10952	0.442324	2.50839	0.0121283	0.102312	51239	ANKRD39
51112	452.905	1.12397	0.448236	2.50754	0.0121576	0.102312	51112	TRAPPC12
100128098	28.0805	-2.03935	0.813545	-2.50675	0.0121847	0.102384	100128098	ST8SIA6-AS1
51157	431.852	1.20523	0.480823	2.5066	0.0121897	0.102384	51157	ZNF580
132724	54.2986	-1.73042	0.690533	-2.50591	0.0122135	0.102423	132724	TMPRSS11B
8683	2555.34	0.889817	0.355094	2.50586	0.0122154	0.102423	8683	SRSF9
8220	488.426	1.11472	0.444811	2.50605	0.0122087	0.102423	8220	ESS2
162989	271.091	1.04402	0.416674	2.50561	0.0122239	0.102436	162989	DEDD2
646282	23.5024	-2.16331	0.863512	-2.50524	0.0122368	0.102485	646282	AZGP1P1
92691	20.3558	-2.28017	0.910281	-2.50491	0.0122484	0.102523	92691	TMEM169
100132406	1715.16	-1.29659	0.517674	-2.50465	0.0122572	0.102528	100132406	NBPF10
145853	123.987	1.28312	0.512328	2.50448	0.012263	0.102528	145853	C15orf61
176	21.3546	-2.33524	0.932758	-2.50359	0.0122941	0.102729	176	ACAN
100134229	71.9036	-1.37771	0.550452	-2.50287	0.0123192	0.10288	100134229	KDM7A-DT
953	274.037	-1.00349	0.401197	-2.50125	0.0123756	0.103293	953	ENTPD1
6538	27.3209	-2.17097	0.868761	-2.49893	0.0124571	0.103905	6538	SLC6A11
705	699.003	1.05878	0.423723	2.49875	0.0124632	0.103905	705	BYSL
3356	20.1394	-2.34002	0.936627	-2.49834	0.0124775	0.103965	3356	HTR2A
81037	2782.09	0.898092	0.359522	2.49802	0.0124891	0.104002	81037	CLPTM1L
1052	1509.07	0.984031	0.393987	2.49762	0.012503	0.104059	1052	CEBPD
6624	4690.98	1.03465	0.414319	2.49724	0.0125166	0.104112	6624	FSCN1
23678	113.892	-1.28739	0.515614	-2.49681	0.0125315	0.10412	23678	SGK3
64421	180.785	-1.16397	0.466185	-2.49681	0.0125317	0.10412	64421	DCLRE1C
88745	794.439	0.899534	0.360361	2.4962	0.0125532	0.10418	88745	RRP36
84266	901.488	1.23479	0.494645	2.49631	0.0125493	0.10418	84266	ALKBH7
6637	3488.76	0.857238	0.34351	2.49553	0.012577	0.104318	6637	SNRPG
286103	65.372	-1.4033	0.562525	-2.49465	0.0126081	0.104517	286103	ZNF252P-AS1
128553	774.152	-1.15308	0.462336	-2.49404	0.0126299	0.104579	128553	TSHZ2
2805	936.274	1.08922	0.436721	2.49409	0.012628	0.104579	2805	GOT1
3681	35.4343	-1.77968	0.713691	-2.49363	0.0126443	0.10464	3681	ITGAD
64499	22.9223	-2.31605	0.928884	-2.49337	0.0126538	0.104659	64499	TPSB2
10450	1018.07	0.910677	0.365336	2.49271	0.0126771	0.104792	10450	PPIE
401082	18.7251	-2.35727	0.945812	-2.49233	0.0126909	0.104817	401082	LINC01205
92017	147.578	-1.14415	0.459207	-2.49158	0.0127175	0.104817	92017	SNX29
22889	826.641	-0.889843	0.357162	-2.49143	0.0127231	0.104817	22889	KHDC4
252839	936.492	0.943839	0.378791	2.49172	0.0127128	0.104817	252839	TMEM9
79716	1054.52	0.997713	0.400456	2.49145	0.0127225	0.104817	79716	NPEPL1
79004	620.763	1.10875	0.444935	2.49193	0.012705	0.104817	79004	CUEDC2
1776	56.4554	-1.53049	0.614624	-2.49013	0.0127698	0.105142	1776	DNASE1L3
10370	1534.88	1.05961	0.425562	2.48991	0.0127774	0.105146	10370	CITED2
138474	21.6112	-2.3169	0.93061	-2.48965	0.0127867	0.105163	138474	TAF1L
63905	902.827	0.973328	0.391103	2.48867	0.0128221	0.105385	63905	MANBAL
58986	304.804	1.04589	0.42029	2.4885	0.0128282	0.105385	58986	TMEM8A
140828	111.937	-1.32738	0.53357	-2.48774	0.0128558	0.105553	140828	LINC00261
282980	14.2694	-2.78043	1.11787	-2.48726	0.0128731	0.105599	282980	LINC00700
23217	23.3925	-2.36036	0.949007	-2.48719	0.0128758	0.105599	23217	ZFR2
79948	50.5459	1.52761	0.614294	2.48678	0.0128905	0.10566	79948	PLPPR3
5250	6050.31	0.990905	0.398636	2.48574	0.0129281	0.10585	5250	SLC25A3
9235	41.688	1.683	0.677018	2.4859	0.0129225	0.10585	9235	IL32
79064	650.989	1.1051	0.444693	2.48508	0.0129521	0.105987	79064	TMEM223
100294362	23.4927	-2.08319	0.838798	-2.48355	0.0130081	0.106385	100294362	LOC100294362
3454	423.378	-0.956343	0.385153	-2.48302	0.0130273	0.106483	3454	IFNAR1
8786	42.4699	-1.70044	0.685438	-2.4808	0.0131087	0.10685	8786	RGS11
134218	1635.73	-1.22675	0.494344	-2.48156	0.0130808	0.10685	134218	DNAJC21
6277	6059.26	0.940126	0.378943	2.48092	0.0131044	0.10685	6277	S100A6
50813	845.808	0.956379	0.385466	2.4811	0.0130978	0.10685	50813	COPS7A
6640	287.567	1.16355	0.468979	2.48103	0.0131005	0.10685	6640	SNTA1
8153	39.2849	-1.79545	0.723803	-2.48058	0.0131169	0.106857	8153	RND2
1641	13.6284	-2.76812	1.11614	-2.48007	0.0131356	0.10695	1641	DCX
7405	318.954	-1.34951	0.544248	-2.47959	0.0131534	0.107035	7405	UVRAG
655	12.3989	-2.87924	1.16144	-2.47901	0.0131746	0.107148	655	BMP7
120224	67.0689	-1.45072	0.585319	-2.47852	0.0131929	0.107218	120224	TMEM45B
114781	906.821	-1.33841	0.540034	-2.47839	0.0131978	0.107218	114781	BTBD9
9936	26.5921	-2.0103	0.811389	-2.4776	0.0132268	0.107334	9936	CD302
100506469	142.289	-1.1921	0.481145	-2.47764	0.0132256	0.107334	100506469	TMEM147-AS1
160287	48.4828	-1.67736	0.677132	-2.47716	0.0132433	0.107408	160287	LDHAL6A
4714	2442.64	0.848088	0.342461	2.47645	0.0132696	0.107562	4714	NDUFB8
4888	13.5303	-2.80624	1.13369	-2.47532	0.0133118	0.107591	4888	NPY6R
2328	30.7833	-1.84026	0.743273	-2.47588	0.0132907	0.107591	2328	FMO3
5724	54.2767	-1.80244	0.728208	-2.47517	0.0133173	0.107591	5724	PTAFR
148213	48.5676	-1.75733	0.709822	-2.47573	0.0132964	0.107591	148213	ZNF681
28958	861.77	0.916217	0.370018	2.47614	0.013281	0.107591	28958	COA3
1844	135.882	1.35198	0.546185	2.47532	0.0133118	0.107591	1844	DUSP2
653677	18.7482	-2.39073	0.966235	-2.47428	0.0133506	0.107734	653677	SEC1P
8170	34.1788	-1.77948	0.719162	-2.47438	0.0133467	0.107734	8170	SLC14A2
220906	396.987	-1.06845	0.431855	-2.4741	0.0133572	0.107734	220906	WAC-AS1
11140	3586.77	0.866915	0.350522	2.47321	0.0133904	0.107893	11140	CDC37
221749	417.102	0.959212	0.387845	2.47318	0.0133916	0.107893	221749	PXDC1
676	10.4629	-3.24004	1.31078	-2.47185	0.0134417	0.107963	676	BRDT
5923	12.939	-2.88252	1.16593	-2.4723	0.0134248	0.107963	5923	RASGRF1
5992	16.5824	-2.49915	1.01074	-2.47258	0.0134142	0.107963	5992	RFX4
503835	48.0563	-1.68143	0.68009	-2.47236	0.0134225	0.107963	503835	DUXA
10980	2919.64	0.954768	0.386223	2.47206	0.0134336	0.107963	10980	COPS6
2052	317.148	1.22923	0.497308	2.47177	0.0134447	0.107963	2052	EPHX1
389118	31.6779	-1.93553	0.783357	-2.47082	0.0134805	0.108025	389118	CDHR4
3430	408.937	1.04762	0.424006	2.47078	0.0134819	0.108025	3430	IFI35
5875	357.575	1.05866	0.428403	2.47118	0.0134667	0.108025	5875	RABGGTA
84929	168.301	1.2615	0.51054	2.4709	0.0134772	0.108025	84929	FIBCD1
22863	339.517	-1.01213	0.409692	-2.47048	0.0134933	0.108057	22863	ATG14
4629	54.855	-1.49073	0.603537	-2.47	0.0135115	0.108081	4629	MYH11
387	5101.15	1.00947	0.408705	2.46993	0.0135139	0.108081	387	RHOA
5002	404.293	1.17765	0.476817	2.46981	0.0135185	0.108081	5002	SLC22A18
80700	1591.88	0.980706	0.397203	2.46903	0.0135481	0.108259	80700	UBXN6
255193	27.1972	-2.22372	0.900935	-2.46824	0.013578	0.108394	255193	CSNK1G2-AS1
57178	252.249	-1.02981	0.417247	-2.46811	0.013583	0.108394	57178	ZMIZ1
55577	378.513	1.12666	0.456508	2.46799	0.0135873	0.108394	55577	NAGK
7428	1634.07	-1.10577	0.448116	-2.46761	0.013602	0.108452	7428	VHL
80832	25.7097	-1.97938	0.802414	-2.46678	0.0136334	0.108533	80832	APOL4
2314	2105.08	1.00399	0.407039	2.46656	0.0136418	0.108533	2314	FLII
84316	2284.85	1.0336	0.419019	2.46671	0.0136362	0.108533	84316	NAA38
51003	351.685	1.1108	0.45031	2.46676	0.0136343	0.108533	51003	MED31
57171	335.391	0.985595	0.399744	2.46557	0.0136797	0.108776	57171	DOLPP1
284379	42.0895	-1.69354	0.687102	-2.46476	0.0137103	0.108901	284379	LOC284379
9321	389.464	-1.05145	0.426578	-2.46485	0.0137072	0.108901	9321	TRIP11
81888	125.52	1.22652	0.49767	2.46452	0.0137198	0.108916	81888	HYI
9718	438.309	0.952782	0.386655	2.46416	0.0137334	0.108965	9718	ECE2
128486	118.234	1.19781	0.486369	2.46275	0.0137875	0.109336	128486	FITM2
64419	405.955	1.01941	0.414038	2.46211	0.0138122	0.109472	64419	MTMR14
55505	1857.33	0.879705	0.35736	2.46168	0.0138288	0.109544	55505	NOP10
100144748	97.9847	-1.22409	0.497341	-2.46127	0.0138447	0.10961	100144748	KLLN
100190940	21.9683	-2.19576	0.89256	-2.46007	0.0138909	0.109858	100190940	LINC02418
23015	238.217	-1.46823	0.596814	-2.46012	0.0138892	0.109858	23015	GOLGA8A
7203	8142.66	0.912715	0.371093	2.45953	0.0139119	0.109964	7203	CCT3
29890	810.401	0.919333	0.373846	2.45912	0.0139277	0.10997	29890	RBM15B
90120	1176.92	0.929894	0.37814	2.45913	0.0139276	0.10997	90120	TMEM250
5205	40.6392	-1.64509	0.66938	-2.45763	0.0139859	0.110126	5205	ATP8B1
414212	62.9682	-1.5839	0.644361	-2.4581	0.0139674	0.110126	414212	GLUD1P2
10007	912.864	0.917328	0.373171	2.4582	0.0139637	0.110126	10007	GNPDA1
116540	657.872	0.935324	0.380589	2.45757	0.013988	0.110126	116540	MRPL53
10328	550.911	0.959084	0.390247	2.45763	0.0139855	0.110126	10328	EMC8
113655	1710.73	1.0392	0.422879	2.45745	0.0139927	0.110126	113655	MFSD3
2828	18.8775	-2.30807	0.939409	-2.45693	0.0140129	0.110226	2828	GPR4
283514	20.495	-2.34921	0.95636	-2.45641	0.0140334	0.110242	283514	SIAH3
10211	2258.46	0.965192	0.392945	2.4563	0.0140375	0.110242	10211	FLOT1
10053	1503.71	1.07529	0.437731	2.45651	0.0140294	0.110242	10053	AP1M2
100463285	16.9101	-2.56089	1.04292	-2.45551	0.0140684	0.110248	100463285	MTRNR2L4
205717	148.362	-1.17281	0.477547	-2.45589	0.0140534	0.110248	205717	USF3
25813	1291.34	1.01306	0.41254	2.45568	0.014062	0.110248	25813	SAMM50
9399	119.532	1.26625	0.515618	2.45578	0.0140578	0.110248	9399	STOML1
642938	9.53178	-3.51247	1.43252	-2.45196	0.0142081	0.110452	642938	INSYN2
442590	14.3054	-2.73903	1.11702	-2.45208	0.0142034	0.110452	442590	SPDYE5
89883	16.1256	-2.55362	1.04122	-2.45254	0.0141853	0.110452	89883	OR6W1P
645367	17.0355	-2.40332	0.979637	-2.45328	0.014156	0.110452	645367	GGT8P
728963	18.9629	-2.32349	0.946814	-2.45401	0.0141275	0.110452	728963	RPS15AP10
100506492	25.1521	-2.09	0.852667	-2.45114	0.0142405	0.110452	100506492	DSCAM-AS1
3707	24.4846	-2.05359	0.836675	-2.45447	0.0141093	0.110452	3707	ITPKB
23439	34.7376	-1.95991	0.798918	-2.45321	0.0141589	0.110452	23439	ATP1B4
5010	27.7472	-1.91111	0.779373	-2.45212	0.0142018	0.110452	5010	CLDN11
441459	90.8752	-1.39099	0.567044	-2.45305	0.014165	0.110452	441459	ANKRD18B
100130890	115.242	-1.21199	0.49441	-2.45139	0.0142304	0.110452	100130890	TSTD3
55216	483.327	-1.12684	0.459225	-2.45378	0.0141364	0.110452	55216	NKAPD1
158	1596.22	0.907274	0.370154	2.45107	0.0142431	0.110452	158	ADSL
375	2090.36	0.919045	0.37495	2.45111	0.0142416	0.110452	375	ARF1
10898	459.669	0.923567	0.376811	2.45101	0.0142456	0.110452	10898	CPSF4
388789	371.043	0.968849	0.3948	2.45402	0.0141268	0.110452	388789	SMIM26
84722	860.616	0.969132	0.395337	2.45141	0.0142299	0.110452	84722	PSRC1
10474	1482.91	1.01764	0.414983	2.45225	0.0141966	0.110452	10474	TADA3
327	2187.66	1.03048	0.420346	2.45151	0.0142258	0.110452	327	APEH
112869	224.859	1.20346	0.490981	2.45114	0.0142404	0.110452	112869	SGF29
133746	282.207	-1.17531	0.479615	-2.45053	0.0142647	0.110542	133746	JMY
6335	46.2229	-1.80561	0.737131	-2.44952	0.0143049	0.110794	6335	SCN9A
55324	811.562	0.972557	0.397113	2.44907	0.0143227	0.110874	55324	ABCF3
150372	38.1528	-1.68566	0.689085	-2.44622	0.0144361	0.111105	150372	NFAM1
374900	45.0932	-1.64207	0.670801	-2.44792	0.0143682	0.111105	374900	ZNF568
767846	63.4634	-1.4292	0.583962	-2.44742	0.0143883	0.111105	767846	PFN1P2
51426	226.447	-1.02396	0.418531	-2.44655	0.0144231	0.111105	51426	POLK
79943	236.684	-0.999242	0.408299	-2.44733	0.014392	0.111105	79943	ZNF696
689	6500.83	0.839377	0.343024	2.44699	0.0144053	0.111105	689	BTF3
27243	2033.03	0.884363	0.361435	2.44681	0.0144126	0.111105	27243	CHMP2A
10238	691.136	1.01	0.412728	2.44714	0.0143996	0.111105	10238	DCAF7
25855	1515.39	1.09486	0.447551	2.44634	0.0144313	0.111105	25855	BRMS1
100506668	193.82	1.11027	0.453717	2.44706	0.0144029	0.111105	100506668	NRAV
3399	804.943	1.21643	0.497205	2.44655	0.0144233	0.111105	3399	ID3
9781	25.6033	-2.18747	0.894458	-2.44559	0.0144617	0.111243	9781	RNF144A
25900	22.3738	-2.15292	0.880513	-2.44508	0.014482	0.111269	25900	IFFO1
493754	239.902	-1.01332	0.414487	-2.44475	0.0144954	0.111269	493754	GS1-124K5.11
5866	366.652	0.934141	0.382076	2.44491	0.0144889	0.111269	5866	RAB3IL1
64981	1180.95	0.973447	0.398178	2.44475	0.0144953	0.111269	64981	MRPL34
100288615	113.23	-1.25383	0.512938	-2.44441	0.0145089	0.111314	100288615	WHAMMP1
409	399.816	0.963282	0.394437	2.44217	0.0145994	0.111949	409	ARRB2
3487	3790.14	1.0444	0.427738	2.44167	0.0146194	0.112044	3487	IGFBP4
9153	13.3459	-2.8418	1.16422	-2.44094	0.0146491	0.112065	9153	SLC28A2
400680	46.641	-1.67133	0.68477	-2.44071	0.0146584	0.112065	400680	LINC00664
8731	816.479	-1.26053	0.516437	-2.44082	0.014654	0.112065	8731	RNMT
146540	207.071	-1.11002	0.454737	-2.44102	0.0146457	0.112065	146540	ZNF785
25764	2226.97	0.970416	0.397604	2.44066	0.0146604	0.112065	25764	HYPK
2817	665.122	0.961878	0.394152	2.44038	0.014672	0.112094	2817	GPC1
51497	2039.4	0.93621	0.383797	2.43934	0.0147141	0.112357	51497	NELFCD
11277	297.801	0.962678	0.394739	2.43877	0.0147375	0.112369	11277	TREX1
55709	202.049	1.08832	0.446265	2.43874	0.0147387	0.112369	55709	KBTBD4
112703	31.3663	1.96158	0.804287	2.4389	0.0147319	0.112369	112703	FAM71E1
641702	10.8883	-3.12248	1.28096	-2.43761	0.0147849	0.112487	641702	FAM138F
285965	36.2836	-1.93986	0.795724	-2.43785	0.0147749	0.112487	285965	EPHA1-AS1
284111	42.3498	-1.69336	0.694562	-2.43802	0.0147679	0.112487	284111	SLC13A5
5127	1622.37	0.875156	0.35902	2.43762	0.0147841	0.112487	5127	CDK16
1143	32.9626	-1.79743	0.737584	-2.43691	0.0148133	0.112644	1143	CHRNB4
340273	81.1414	-1.53755	0.631043	-2.43652	0.0148293	0.112649	340273	ABCB5
353	2949.16	0.988734	0.405773	2.43666	0.0148234	0.112649	353	APRT
8409	1552.66	0.963576	0.395616	2.43563	0.0148658	0.112809	8409	UXT
92675	335.352	0.97282	0.399407	2.43566	0.0148647	0.112809	92675	DTD1
23474	287.63	0.965464	0.396556	2.43462	0.0149074	0.113066	23474	ETHE1
945	12.5043	-2.90268	1.19253	-2.43405	0.0149308	0.113067	945	CD33
7175	1938.93	-1.09553	0.450064	-2.43416	0.0149263	0.113067	7175	TPR
29796	3013.7	0.836533	0.343628	2.43441	0.0149159	0.113067	29796	UQCR10
81033	31.5994	-1.89533	0.779032	-2.43292	0.0149775	0.113102	81033	KCNH6
56853	34.275	-1.75365	0.720683	-2.43332	0.014961	0.113102	56853	CELF4
81846	413.768	-0.923989	0.379802	-2.43282	0.0149818	0.113102	81846	SBF2
5211	1921.64	1.01555	0.417421	2.43291	0.0149782	0.113102	5211	PFKL
83707	353.175	1.12991	0.464403	2.43303	0.0149731	0.113102	83707	TRPT1
112464	793.019	1.1538	0.474258	2.43286	0.0149803	0.113102	112464	CAVIN3
9555	2221.33	0.87815	0.361104	2.43185	0.0150221	0.113348	9555	H2AFY
552	14.8661	-2.61473	1.07548	-2.43123	0.0150477	0.113482	552	AVPR1A
8621	388.087	-0.962145	0.39584	-2.43064	0.0150722	0.113608	8621	CDK13
5167	120.451	-1.18037	0.485696	-2.43027	0.0150876	0.113666	5167	ENPP1
401563	10.5574	-3.14027	1.29258	-2.42945	0.0151217	0.113718	401563	C9orf139
377677	45.3246	-1.58548	0.652571	-2.42959	0.0151161	0.113718	377677	CA13
201931	207.593	-1.07979	0.444474	-2.42936	0.0151256	0.113718	201931	TMEM192
610	244.016	1.31452	0.54098	2.42988	0.0151037	0.113718	610	HCN2
26147	1413.53	1.03501	0.42608	2.42914	0.0151347	0.113728	26147	PHF19
5909	255.925	1.01676	0.418732	2.42818	0.0151749	0.113971	5909	RAP1GAP
27198	39.6905	-1.7817	0.733829	-2.42795	0.0151844	0.113985	27198	HCAR1
1059	1464.36	0.892406	0.367744	2.4267	0.0152368	0.114202	1059	CENPB
90871	974.66	0.99777	0.411117	2.42697	0.0152253	0.114202	90871	DMAC1
9114	1412.02	1.13182	0.466366	2.42689	0.0152291	0.114202	9114	ATP6V0D1
26355	1195.32	0.920628	0.379439	2.42629	0.015254	0.114273	26355	FAM162A
79155	306.659	0.998426	0.411596	2.42574	0.0152771	0.114386	79155	TNIP2
50512	1483.76	0.872535	0.359784	2.42516	0.0153015	0.114483	50512	PODXL2
2224	8715.91	1.09512	0.451583	2.42507	0.0153056	0.114483	2224	FDPS
245972	84.6292	-1.5198	0.626915	-2.42426	0.0153397	0.114677	245972	ATP6V0D2
373156	705.847	0.930618	0.383906	2.42408	0.0153473	0.114677	373156	GSTK1
347273	24.3808	-2.09205	0.863527	-2.42268	0.0154064	0.114833	347273	CAVIN4
7903	61.925	-1.64642	0.679466	-2.4231	0.0153886	0.114833	7903	ST8SIA4
64901	96.8278	-1.23911	0.511429	-2.42283	0.0154	0.114833	64901	RANBP17
328	4055.93	0.838369	0.346053	2.42266	0.0154073	0.114833	328	APEX1
7407	3029.06	1.06689	0.440299	2.4231	0.0153888	0.114833	7407	VARS
9381	8.50868	-3.859	1.59332	-2.42198	0.0154363	0.114935	9381	OTOF
8772	771.598	0.899974	0.371673	2.42141	0.0154603	0.114935	8772	FADD
85369	349.791	0.954664	0.394243	2.42151	0.015456	0.114935	85369	STRIP1
27301	642.117	0.959071	0.396042	2.42164	0.0154508	0.114935	27301	APEX2
83444	790.825	1.12258	0.463527	2.42182	0.0154428	0.114935	83444	INO80B
6159	18108.6	0.844199	0.348728	2.4208	0.0154865	0.115022	6159	RPL29
6737	248.744	1.03327	0.426835	2.42077	0.0154877	0.115022	6737	TRIM21
9093	1288.91	0.932559	0.385391	2.41977	0.0155302	0.115278	9093	DNAJA3
401505	1538.7	0.860626	0.355925	2.418	0.0156061	0.115778	401505	TOMM5
55702	433.998	1.04879	0.433805	2.41765	0.0156212	0.115778	55702	YJU2
11230	305.382	1.1535	0.477104	2.41772	0.015618	0.115778	11230	PRAF2
140803	17.62	-2.37882	0.984163	-2.4171	0.0156446	0.115892	140803	TRPM6
6520	12448.3	0.865669	0.358259	2.41632	0.0156781	0.116027	6520	SLC3A2
8892	584.049	0.994024	0.411381	2.41631	0.0156787	0.116027	8892	EIF2B2
27134	256.929	1.0746	0.444824	2.41578	0.0157016	0.116138	27134	TJP3
1118	20.6445	-2.1778	0.901626	-2.41541	0.0157173	0.116195	1118	CHIT1
4857	30.6289	-1.78977	0.74106	-2.41515	0.0157289	0.116222	4857	NOVA1
285175	47.6587	-1.52811	0.632898	-2.41446	0.0157586	0.116324	285175	UNC80
284071	150.1	-1.10321	0.456911	-2.41449	0.0157571	0.116324	284071	MEIOC
149992	41.5715	-1.66878	0.691273	-2.41407	0.0157754	0.116331	149992	ANKRD30BP2
9540	529.923	0.973642	0.403295	2.41422	0.015769	0.116331	9540	TP53I3
80069	21.9973	-2.15507	0.8935	-2.41194	0.0158679	0.116603	80069	LINC00574
2813	41.6152	-1.82999	0.758457	-2.41278	0.0158314	0.116603	2813	GP2
114987	32.847	-1.74855	0.725066	-2.41157	0.0158841	0.116603	114987	WDR31
283025	41.3129	-1.7431	0.722575	-2.41234	0.0158504	0.116603	283025	LINC01553
51696	82.1797	-1.27539	0.528789	-2.41191	0.0158691	0.116603	51696	HECA
7703	353.41	0.974759	0.404161	2.41181	0.0158737	0.116603	7703	PCGF2
5230	11070.4	0.997761	0.413641	2.41214	0.0158591	0.116603	5230	PGK1
10981	377.249	1.0636	0.441013	2.41172	0.0158775	0.116603	10981	RAB32
55897	87.4366	1.55844	0.646178	2.41178	0.0158747	0.116603	55897	MESP1
51287	1256.92	0.845861	0.350808	2.41118	0.015901	0.11661	51287	COA4
10237	475.014	1.03885	0.430833	2.41125	0.0158978	0.11661	10237	SLC35B1
340990	20.6444	-2.17238	0.90115	-2.41067	0.0159231	0.116697	340990	OTOG
64960	1482.89	0.863788	0.358338	2.41054	0.0159289	0.116697	64960	MRPS15
9618	1743.97	1.03466	0.429339	2.40989	0.0159573	0.116847	9618	TRAF4
285266	89.9718	-1.2459	0.517069	-2.40955	0.0159724	0.116899	285266	ENTPD3-AS1
80129	27.6402	-1.99632	0.828957	-2.40824	0.0160298	0.116968	80129	CCDC170
[truncated: 14,921 more rows]

## Sheet: Downregulated genes
	baseMean	log2FoldChange	lfcSE	stat	pvalue	padj	Entrezid	hgnc_symbol
160419	363.627	-4.71133	0.533277	-8.83469	1.0038e-18	1.46785e-14	160419	C12orf50
100885776	701.964	-3.26775	0.418858	-7.80156	6.11476e-15	4.47081e-11	100885776	UGDH-AS1
10060	253.565	-4.03355	0.541604	-7.44741	9.51937e-14	4.64006e-10	10060	ABCC9
374868	470.44	-3.3957	0.480687	-7.06425	1.61484e-12	5.54237e-09	374868	ATP9B
729993	348.048	-3.00881	0.427267	-7.04199	1.89509e-12	5.54237e-09	729993	SHISA9
10984	1027.16	-2.48983	0.367921	-6.76728	1.31228e-11	3.19825e-08	10984	KCNQ1OT1
54885	280.008	-3.18897	0.48073	-6.63359	3.2762e-11	6.84398e-08	54885	TBC1D8B
79710	632.108	-2.91044	0.440239	-6.61104	3.8162e-11	6.97554e-08	79710	MORC4
57188	124.834	-3.23357	0.510133	-6.33869	2.31734e-10	3.76517e-07	57188	ADAMTSL3
441251	390.698	-2.50215	0.397925	-6.288	3.21579e-10	4.70246e-07	441251	SPDYE7P
728773	169.814	-3.01489	0.480784	-6.27078	3.59239e-10	4.77559e-07	728773	PABPC1P2
643406	128.555	-3.3974	0.547914	-6.20061	5.62438e-10	6.32656e-07	643406	LOC643406
100131257	568.564	-2.31333	0.372892	-6.20375	5.51323e-10	6.32656e-07	100131257	LOC100131257
100190986	299.282	-2.6504	0.431783	-6.13827	8.34249e-10	8.71373e-07	100190986	LOC100190986
126868	111.33	-3.16946	0.522285	-6.06846	1.29146e-09	1.259e-06	126868	MAB21L3
57536	346.833	-2.85075	0.483026	-5.90185	3.59449e-09	3.28514e-06	57536	KIAA1328
389177	94.6899	-3.19294	0.551857	-5.78581	7.21627e-09	6.20726e-06	389177	TMEM212
9122	200.197	-2.66759	0.468131	-5.69839	1.20944e-08	9.82536e-06	9122	SLC16A4
4983	510.222	-2.59043	0.460263	-5.62816	1.82147e-08	1.40186e-05	4983	OPHN1
646214	128.42	-2.80286	0.526615	-5.32242	1.02397e-07	7.48675e-05	646214	LOC646214
145282	485.177	-2.0039	0.38057	-5.26551	1.39798e-07	9.73461e-05	145282	MIPOL1
440354	1137.87	-1.84615	0.353974	-5.2155	1.8332e-07	0.000121849	440354	SMG1P2
154141	487.175	-2.39532	0.464395	-5.15793	2.4969e-07	0.000152134	154141	MBOAT1
283314	248.642	-2.18364	0.422888	-5.16365	2.4218e-07	0.000152134	283314	C1RL-AS1
23245	161.949	-2.34697	0.457442	-5.13064	2.88752e-07	0.000168897	23245	ASTN2
100874243	70.6658	-3.02376	0.592413	-5.10414	3.32299e-07	0.000186892	100874243	PRICKLE2-AS3
6459	76.6695	-4.46164	0.877706	-5.0833	3.70942e-07	0.000190603	6459	SH3GL1P2
170575	125.335	-2.59459	0.510774	-5.07972	3.77999e-07	0.000190603	170575	GIMAP1
100288805	576.865	-1.9326	0.37996	-5.08631	3.65089e-07	0.000190603	100288805	HYDIN2
4842	131.108	-2.60356	0.513309	-5.07211	3.93436e-07	0.000191774	4842	NOS1
1544	120.435	-2.48349	0.490424	-5.06396	4.10632e-07	0.000193699	1544	CYP1A2
595135	86.8292	-3.46361	0.691416	-5.00944	5.45895e-07	0.000249457	595135	PGM5P2
653567	80.3404	-2.80728	0.564507	-4.97299	6.59294e-07	0.000292147	653567	TMEM236
9383	636.189	-1.95158	0.394749	-4.94384	7.65975e-07	0.000329437	9383	TSIX
57709	143.798	-2.33525	0.476033	-4.90565	9.31182e-07	0.000389048	57709	SLC7A14
4439	117.964	-2.4055	0.491892	-4.8903	1.00682e-06	0.000408964	4439	MSH5
23036	291.52	-2.04252	0.41827	-4.88327	1.04339e-06	0.000412363	23036	ZNF292
100128531	104.836	-2.43695	0.504047	-4.83477	1.33298e-06	0.000512953	100128531	LOC100128531
158158	116.747	-2.76061	0.575967	-4.793	1.64307e-06	0.000616066	158158	RASEF
22806	355.579	-2.17625	0.454664	-4.78651	1.69711e-06	0.000620419	22806	IKZF3
283981	216.11	-2.02916	0.426607	-4.75651	1.96969e-06	0.000702508	283981	LINC00685
653188	244.591	-2.0029	0.429939	-4.65858	3.18402e-06	0.00110857	653188	GUSBP3
6693	172.754	-2.15646	0.463615	-4.65141	3.2967e-06	0.00112111	6693	SPN
100289019	229.207	-1.93265	0.419345	-4.60873	4.05141e-06	0.00134645	100289019	SLC25A25-AS1
284232	506.768	-1.97362	0.429765	-4.59233	4.38333e-06	0.00139342	284232	ANKRD20A9P
9662	212.089	-1.96283	0.427306	-4.5935	4.35874e-06	0.00139342	9662	CEP135
259283	38.3117	-3.55394	0.775779	-4.58113	4.62468e-06	0.00143887	259283	MDS2
139105	73.2628	-2.5349	0.561243	-4.51657	6.28481e-06	0.00191464	139105	BEND2
442213	57.3614	-2.80344	0.623836	-4.49387	6.99403e-06	0.00208722	442213	PTCHD4
196047	71.1502	-2.79817	0.625686	-4.47217	7.74309e-06	0.00226454	196047	EMX2OS
23345	123.578	-2.12977	0.476713	-4.4676	7.9101e-06	0.00226803	23345	SYNE1
402483	408.651	-1.78897	0.403335	-4.43544	9.18829e-06	0.0025351	402483	LINC01000
2250	42.9355	-3.26151	0.738401	-4.41699	1.00084e-05	0.00271023	2250	FGF5
9498	108.524	-2.24895	0.5124	-4.38906	1.13843e-05	0.00302678	9498	SLC4A8
6367	81.7609	-2.47284	0.565653	-4.37166	1.23305e-05	0.00321981	6367	CCL22
7484	64.3064	-2.56795	0.590426	-4.34931	1.36567e-05	0.00345549	7484	WNT9B
728758	83.0977	-2.41371	0.555064	-4.34852	1.37057e-05	0.00345549	728758	PIN4P1
100302692	165.31	-2.04583	0.471626	-4.33783	1.43899e-05	0.0035665	100302692	FTX
27147	70.4115	-2.78754	0.64566	-4.31735	1.57911e-05	0.00384854	27147	DENND2A
23784	51.2474	-2.89708	0.672105	-4.31046	1.62917e-05	0.00390547	23784	POTEH
5143	119.85	-2.21818	0.518997	-4.27399	1.92009e-05	0.00445675	5143	PDE4C
222663	62.6333	-2.76075	0.648678	-4.25597	2.08149e-05	0.00453255	222663	SCUBE3
63934	62.5293	-2.56969	0.605107	-4.24667	2.16972e-05	0.00453255	63934	ZNF667
3594	70.3984	-2.56242	0.601878	-4.25738	2.06838e-05	0.00453255	3594	IL12RB1
441081	301.288	-2.37897	0.560149	-4.24703	2.16626e-05	0.00453255	441081	LOC441081
91862	77.7721	-2.32213	0.546256	-4.25099	2.12823e-05	0.00453255	91862	MARVELD3
145438	141.752	-2.12681	0.500067	-4.25304	2.10884e-05	0.00453255	145438	FRMD6-AS1
57677	142.229	-2.03702	0.477675	-4.26444	2.00406e-05	0.00453255	57677	ZFP14
256356	463.097	-1.76593	0.416798	-4.2369	2.2663e-05	0.00466762	256356	GK5
9638	88.4592	-2.4659	0.584225	-4.22081	2.43422e-05	0.00494384	9638	FEZ1
55065	57.6362	-2.65099	0.630511	-4.20451	2.61651e-05	0.00520303	55065	SLC52A1
353500	136.842	-2.10332	0.500422	-4.20309	2.633e-05	0.00520303	353500	BMP8A
646813	15.332	-7.23547	1.72955	-4.18343	2.8714e-05	0.00552481	646813	LOC646813
83987	39.7995	-3.08054	0.739115	-4.16788	3.07445e-05	0.0055256	83987	CCDC8
9177	78.7594	-2.58953	0.62189	-4.16398	3.12754e-05	0.0055256	9177	HTR3B
378938	46902.7	-2.18069	0.523785	-4.16334	3.13632e-05	0.0055256	378938	MALAT1
284443	96.2881	-2.17532	0.522267	-4.16516	3.11136e-05	0.0055256	284443	ZNF493
646851	175.606	-1.8478	0.443412	-4.16722	3.08332e-05	0.0055256	646851	FAM227A
90060	169.45	-1.83428	0.439933	-4.16945	3.05335e-05	0.0055256	90060	CCDC120
4194	1150.68	-1.49155	0.358098	-4.1652	3.11077e-05	0.0055256	4194	MDM4
80039	127.569	-2.14175	0.520864	-4.11192	3.92377e-05	0.00683062	80039	FAM106A
100507173	70.3766	-2.71409	0.660983	-4.10614	4.02323e-05	0.00692137	100507173	LINC01012
4297	879.143	-2.33915	0.570231	-4.10212	4.09385e-05	0.00696097	4297	KMT2A
25780	158.941	-1.94353	0.474127	-4.09917	4.1463e-05	0.00696913	25780	RASGRP3
127731	44.3499	-2.83209	0.691954	-4.09289	4.26024e-05	0.00707927	127731	VWA5B1
728606	48.9716	-2.66596	0.65261	-4.08508	4.40624e-05	0.00715173	728606	PCAT18
3485	68.1268	-2.36618	0.579556	-4.08275	4.45057e-05	0.00715173	3485	IGFBP2
642826	107.252	-2.02737	0.496971	-4.07945	4.51428e-05	0.00717525	642826	BMS1P2
91147	170.236	-1.81841	0.446091	-4.07631	4.57553e-05	0.0071944	91147	TMEM67
400746	135.821	-2.10214	0.516772	-4.06784	4.74513e-05	0.00725579	400746	NCMAP
440270	699.717	-1.92121	0.472072	-4.06974	4.70666e-05	0.00725579	440270	GOLGA8B
79788	45.6782	-2.91792	0.718011	-4.0639	4.82601e-05	0.00725611	79788	ZNF665
100190938	134.18	-2.05398	0.505642	-4.06212	4.86288e-05	0.00725611	100190938	RAMP2-AS1
7273	172.529	-2.45926	0.606998	-4.05151	5.08875e-05	0.00751644	7273	TTN
645644	247.132	-1.67364	0.413794	-4.04463	5.24067e-05	0.00766344	645644	FLJ42627
283460	31.1032	-3.47924	0.861602	-4.03811	5.38839e-05	0.00771135	283460	HNF1A-AS1
6528	63.7262	-2.57799	0.641384	-4.01942	5.83421e-05	0.00771135	6528	SLC5A5
79673	99.1644	-2.12686	0.527972	-4.02836	5.61669e-05	0.00771135	79673	ZNF329
199777	100.977	-2.11949	0.526457	-4.02595	5.67458e-05	0.00771135	199777	ZNF626
100216546	104.246	-2.0189	0.501269	-4.02759	5.63521e-05	0.00771135	100216546	LINC01004
79834	199.939	-1.75221	0.433858	-4.03868	5.37535e-05	0.00771135	79834	PEAK1
652276	216.051	-1.69994	0.423015	-4.01864	5.85352e-05	0.00771135	652276	LOC652276
388692	232.164	-1.66914	0.414022	-4.03152	5.54168e-05	0.00771135	388692	LINC02591
57198	54.7718	-2.54667	0.634931	-4.01094	6.04777e-05	0.00781157	57198	ATP8B2
3604	189.057	-2.17678	0.543213	-4.00724	6.14327e-05	0.00781157	3604	TNFRSF9
100134868	110.281	-1.96808	0.491399	-4.00506	6.20025e-05	0.00781606	100134868	LOC100134868
100506599	122.718	-2.14553	0.536476	-3.9993	6.3529e-05	0.00787276	100506599	PPP1R26-AS1
390940	128.021	-2.10241	0.525568	-4.00026	6.32716e-05	0.00787276	390940	PINLYP
100462953	38.1536	-2.96804	0.745264	-3.98254	6.81838e-05	0.00830876	100462953	MINOS1P1
8913	46.8704	-2.77347	0.696328	-3.983	6.80519e-05	0.00830876	8913	CACNA1G
84944	23.8615	-3.86993	0.974	-3.97323	7.09031e-05	0.0083555	84944	MAEL
5260	43.4207	-2.94476	0.740637	-3.97598	7.00896e-05	0.0083555	5260	PHKG1
57474	165.414	-1.86725	0.469615	-3.97612	7.00481e-05	0.0083555	57474	ZNF490
10806	155.612	-1.82767	0.459943	-3.97369	7.07663e-05	0.0083555	10806	SDCCAG8
7464	197.78	-1.81281	0.456457	-3.97149	7.14243e-05	0.0083555	7464	CORO2A
139422	40.3693	-2.95502	0.746355	-3.95927	7.51807e-05	0.00872514	139422	MAGEB10
440044	94.0795	-2.18741	0.55352	-3.95181	7.7563e-05	0.00893073	440044	SLC22A20P
152831	55.5805	-2.58212	0.654303	-3.94637	7.93444e-05	0.00903275	152831	KLB
140564	59.5322	-2.56956	0.65129	-3.94535	7.96844e-05	0.00903275	140564	APOBEC3D
145741	57.805	-2.52235	0.64038	-3.93884	8.18781e-05	0.00921003	145741	C2CD4A
5603	101.951	-2.05746	0.523124	-3.93303	8.38829e-05	0.00936351	5603	MAPK13
147670	50.0869	-2.66093	0.677427	-3.92799	8.56573e-05	0.00948914	147670	SMIM17
26137	68.9904	-2.27921	0.580871	-3.92377	8.71736e-05	0.00951298	26137	ZBTB20
2524	125.624	-1.88153	0.480005	-3.91981	8.8619e-05	0.00959908	2524	FUT2
440352	466.746	-1.74206	0.446058	-3.90545	9.40486e-05	0.0100385	440352	SNX29P2
10595	83.8385	-2.07149	0.531343	-3.89859	9.6753e-05	0.0102523	10595	ERN2
90634	28.8502	-3.28948	0.846911	-3.88409	0.000102714	0.0105774	90634	N4BP2L1
284454	338.581	-1.51517	0.390071	-3.88433	0.000102611	0.0105774	284454	LOC284454
90853	36.2494	-2.88929	0.745106	-3.87769	0.000105455	0.0106427	90853	SPOCD1
284110	68.8263	-2.41727	0.623409	-3.87751	0.000105531	0.0106427	284110	GSDMA
219293	156.419	-1.77449	0.457513	-3.87855	0.000105079	0.0106427	219293	ATAD3C
23086	185.897	-1.73838	0.448659	-3.87461	0.000106795	0.0106768	23086	EXPH5
144481	116.308	-2.12534	0.549446	-3.86814	0.000109669	0.010763	144481	SOCS2-AS1
338557	64.4692	-2.32132	0.600856	-3.86336	0.000111839	0.0109028	338557	FFAR4
407975	356.216	-1.73795	0.450109	-3.86118	0.000112842	0.0109277	407975	MIR17HG
8123	36.9313	-2.83761	0.735796	-3.85651	0.000115015	0.0110586	8123	PWAR5
472	599.05	-1.46898	0.381052	-3.85505	0.000115706	0.0110586	472	ATM
387700	45.0992	-2.72257	0.707318	-3.84915	0.000118529	0.0111105	387700	SLC16A12
100507178	90.1352	-2.05614	0.53383	-3.85167	0.000117317	0.0111105	100507178	SLFNL1-AS1
57010	144	-1.80624	0.469232	-3.84935	0.00011843	0.0111105	57010	CABP4
440300	129.859	-1.88929	0.49172	-3.8422	0.000121938	0.0112855	440300	LOC440300
5616	30.3396	-3.19093	0.831343	-3.83829	0.000123895	0.0113232	5616	PRKY
100499466	408.35	-1.56748	0.408323	-3.83881	0.000123631	0.0113232	100499466	LINC00674
9294	261.818	-1.68664	0.439708	-3.83583	0.000125143	0.0113663	9294	S1PR2
283089	46.117	-2.53806	0.66412	-3.82169	0.000132542	0.011827	283089	WDR11-AS1
100335030	48.5521	-2.50421	0.655502	-3.82029	0.000133295	0.011827	100335030	LOC100335030
730051	148.556	-2.19758	0.575506	-3.81851	0.000134259	0.011827	730051	ZNF814
148206	391.494	-1.60142	0.419289	-3.81936	0.000133798	0.011827	148206	ZNF714
101409256	44.1787	-2.61851	0.687605	-3.80816	0.000140002	0.0120478	101409256	LOC101409256
400891	93.0182	-2.31748	0.608804	-3.80661	0.000140885	0.0120478	400891	LRRC74B
57604	164.552	-1.83	0.48074	-3.80663	0.00014087	0.0120478	57604	TRMT9B
55014	307.166	-1.64671	0.43254	-3.80707	0.000140621	0.0120478	55014	STX17
7586	427.044	-1.46198	0.383787	-3.80935	0.000139335	0.0120478	7586	ZKSCAN1
3743	69.8144	-2.28892	0.601955	-3.80247	0.000143261	0.0121093	3743	KCNA7
59283	102.345	-2.04875	0.538675	-3.80331	0.000142775	0.0121093	59283	CACNG8
390980	113.21	-1.83913	0.483966	-3.80011	0.00014463	0.0121547	390980	ZNF805
646982	37.2852	-2.77267	0.731566	-3.79005	0.000150617	0.0123239	646982	LINC00598
678655	63.5971	-2.28308	0.60245	-3.78965	0.000150857	0.0123239	678655	CD27-AS1
375248	590.499	-1.84521	0.486676	-3.79146	0.000149764	0.0123239	375248	ANKRD36
541468	46.5017	-2.84715	0.752612	-3.78303	0.000154933	0.0125866	541468	LURAP1
147660	100.439	-2.00489	0.530887	-3.77648	0.000159057	0.0128503	147660	ZNF578
56245	53.3089	-2.48559	0.659635	-3.76813	0.000164478	0.0131078	56245	C21orf62
171024	70.6136	-2.29484	0.609226	-3.76681	0.000165349	0.0131078	171024	SYNPO2
347252	115.287	-1.90954	0.507036	-3.76608	0.000165831	0.0131078	347252	IGFBPL1
100132832	43.8913	-2.677	0.711686	-3.7615	0.000168899	0.0131603	100132832	PMS2P9
286437	101.546	-1.95028	0.518546	-3.76106	0.000169194	0.0131603	286437	LOC286437
342892	128.055	-2.12439	0.565719	-3.75521	0.000173198	0.0134004	342892	ZNF850
27197	55.9483	-2.31032	0.616685	-3.74636	0.00017942	0.0137639	27197	GPR82
197196	67.5675	-2.31022	0.618745	-3.73372	0.00018867	0.0142213	197196	LINC00311
100128682	123.909	-2.1352	0.571862	-3.73378	0.000188629	0.0142213	100128682	LINC01531
285668	71.9673	-2.23345	0.599033	-3.72843	0.000192675	0.0144074	285668	C5orf64
57573	98.3695	-1.88089	0.505274	-3.7225	0.000197257	0.0144518	57573	ZNF471
5450	336.994	-1.62484	0.436143	-3.72547	0.000194949	0.0144518	5450	POU2AF1
100309464	135.282	-1.73028	0.466299	-3.71067	0.000206713	0.0149642	100309464	OTX2-AS1
158160	51.9661	-2.37393	0.6403	-3.70753	0.000209291	0.0150023	158160	HSD17B7P2
648691	56.2359	-2.27031	0.612261	-3.70808	0.000208835	0.0150023	648691	LL22NC03-63E9.3
100132774	60.1126	-2.21117	0.597464	-3.70093	0.00021481	0.0152484	100132774	KDM4A-AS1
284276	24.7039	-3.43841	0.930198	-3.69642	0.000218658	0.0153505	284276	LINC00908
284716	45.8442	-2.65763	0.719739	-3.69249	0.000222067	0.0154632	284716	RIMKLA
57730	192.675	-2.04346	0.554352	-3.68622	0.000227608	0.015774	57730	ANKRD36B
158399	133.005	-1.86491	0.50664	-3.68094	0.000232379	0.0160286	158399	ZNF483
254958	58.2955	-2.23157	0.606576	-3.67896	0.000234184	0.0160773	254958	REXO1L1P
56253	33.8351	-2.9328	0.798661	-3.67214	0.000240525	0.0162083	56253	CRTAM
191585	89.9676	-2.09545	0.570441	-3.67339	0.000239355	0.0162083	191585	PLAC4
80035	81.5095	-2.04467	0.556499	-3.67417	0.000238626	0.0162083	80035	ANP32A-IT1
220070	128.248	-1.9302	0.525606	-3.67233	0.000240353	0.0162083	220070	SHANK2-AS3
388566	49.5483	-2.39726	0.653118	-3.67049	0.000242084	0.0162385	388566	ZNF470
100288748	20.9832	-3.79557	1.03496	-3.66737	0.00024506	0.0163415	100288748	LOC100288748
2538	72.7759	-2.15505	0.587947	-3.66538	0.000246972	0.0163415	2538	G6PC
100129917	54.4291	-2.32729	0.635325	-3.66314	0.000249139	0.0164107	100129917	LOC100129917
6473	124.389	-1.84754	0.505203	-3.65702	0.000255163	0.0166573	6473	SHOX
114132	46.2288	-2.55009	0.698372	-3.65147	0.00026074	0.0168958	114132	SIGLEC11
80264	123.677	-1.78109	0.488733	-3.6443	0.000268122	0.0171962	80264	ZNF430
147947	114.026	-1.93246	0.530449	-3.64306	0.000269416	0.0172038	147947	ZNF542P
728276	38.938	-2.6439	0.726405	-3.63971	0.000272944	0.0173533	728276	CLEC19A
283870	86.0849	-1.94718	0.535163	-3.63847	0.000274258	0.0173613	283870	BRICD5
387751	28.3481	-3.01128	0.828858	-3.63304	0.000280096	0.0176003	387751	GVINP1
57475	45.5788	-2.4235	0.667947	-3.62828	0.000285316	0.0176973	57475	PLEKHH1
25769	52.7672	-2.29787	0.633559	-3.62692	0.000286827	0.0176973	25769	SLC24A2
124923	306.484	-1.64753	0.454213	-3.62722	0.000286485	0.0176973	124923	SGK494
379025	462.794	-1.44433	0.39805	-3.62852	0.000285045	0.0176973	379025	PSMA3-AS1
151556	165.076	-1.84899	0.510506	-3.62187	0.000292478	0.0179702	151556	GPR155
26212	30.811	-3.64361	1.00948	-3.6094	0.000306904	0.0182433	26212	OR2B6
8091	43.443	-2.4584	0.680871	-3.61067	0.000305411	0.0182433	8091	HMGA2
130271	90.6345	-1.92327	0.532094	-3.61452	0.000300905	0.0182433	130271	PLEKHH2
64344	107.019	-1.91106	0.528586	-3.61542	0.000299866	0.0182433	64344	HIF3A
100190939	100.468	-1.8703	0.518154	-3.60953	0.000306747	0.0182433	100190939	TPT1-AS1
5407	21.1124	-3.74881	1.03923	-3.60728	0.000309428	0.0183189	5407	PNLIPRP1
58494	59.2441	-2.22147	0.616376	-3.60408	0.000313257	0.0184708	58494	JAM2
1555	19.366	-3.83878	1.0676	-3.5957	0.000323518	0.0185231	1555	CYP2B6
126364	23.4229	-3.32288	0.923342	-3.59875	0.000319753	0.0185231	126364	LRRC25
729627	23.5441	-3.31489	0.921854	-3.5959	0.000323271	0.0185231	729627	PRR23A
23742	37.9497	-2.64642	0.735349	-3.59886	0.000319611	0.0185231	23742	NPAP1
162514	45.5301	-2.35588	0.65468	-3.59851	0.000320041	0.0185231	162514	TRPV3
55504	52.1281	-2.2553	0.627214	-3.59573	0.000323481	0.0185231	55504	TNFRSF19
6360	85.1238	-1.97978	0.550144	-3.59865	0.000319877	0.0185231	6360	CCL16
158234	164.219	-1.63997	0.456169	-3.59509	0.000324277	0.0185231	158234	TRMT10B
440078	27.7694	-3.00134	0.839222	-3.57633	0.000348448	0.0193912	440078	FAM66C
285382	47.514	-2.47573	0.691347	-3.58103	0.000342248	0.0193912	285382	C3orf70
50615	89.5232	-2.14893	0.600915	-3.5761	0.000348758	0.0193912	50615	IL21R
390927	214.435	-1.82508	0.510023	-3.57843	0.00034566	0.0193912	390927	ZNF793
340277	238.849	-1.82251	0.509224	-3.579	0.000344907	0.0193912	340277	FAM221A
83999	233.307	-1.53828	0.430138	-3.57626	0.000348552	0.0193912	83999	KREMEN1
554279	22.112	-3.56231	0.99666	-3.57424	0.000351243	0.0194554	554279	LINC00862
285954	20.6231	-3.62745	1.01635	-3.5691	0.000358215	0.0196924	285954	INHBA-AS1
23145	19.2291	-3.73742	1.04746	-3.56807	0.000359621	0.0196956	23145	SSPO
284415	52.6674	-2.36839	0.664415	-3.56463	0.00036437	0.0197901	284415	VSTM1
85452	152.914	-1.78007	0.499473	-3.56389	0.000365405	0.0197901	85452	CFAP74
108	30.2772	-2.83985	0.797473	-3.56106	0.000369365	0.0198041	108	ADCY2
150696	75.5801	-2.07179	0.581759	-3.56126	0.000369081	0.0198041	150696	PROM2
349075	97.5696	-1.86625	0.524111	-3.5608	0.000369726	0.0198041	349075	ZNF713
100775107	53.7869	-2.35425	0.661516	-3.55887	0.000372452	0.0198049	100775107	RBM5-AS1
100506472	50.0151	-2.25674	0.634859	-3.55471	0.000378396	0.0199687	100506472	LOC100506472
57562	142.436	-1.61825	0.455126	-3.55562	0.000377094	0.0199687	57562	CEP126
57412	37.9403	-2.65442	0.748393	-3.54683	0.000389896	0.0203311	57412	AS3MT
65982	42.8164	-2.46422	0.694872	-3.5463	0.000390688	0.0203311	65982	ZSCAN18
155006	61.1634	-2.15587	0.608326	-3.54394	0.0003942	0.0204411	155006	TMEM213
8552	73.6077	-1.94653	0.549436	-3.54277	0.000395941	0.0204588	8552	INE1
338739	49.1498	-2.26142	0.638799	-3.54012	0.000399947	0.0205931	338739	CSTF3-DT
113157	163.321	-1.68046	0.475564	-3.53361	0.000409919	0.0210324	113157	RPLP0P2
400720	36.262	-2.86988	0.812443	-3.5324	0.0004118	0.0210357	400720	ZNF772
728752	46.5708	-2.30165	0.652319	-3.52842	0.00041805	0.0211528	728752	LOC728752
4166	161.591	-2.05759	0.584169	-3.52225	0.000427896	0.0215763	4166	CHST6
11178	71.7549	-1.96655	0.558678	-3.52001	0.000431536	0.0216851	11178	LZTS1
7757	19.4452	-4.16487	1.18543	-3.51339	0.000442427	0.0220485	7757	ZNF208
55800	42.4109	-2.51441	0.715771	-3.51287	0.000443293	0.0220485	55800	SCN3B
126669	42.8263	-2.41447	0.687205	-3.51346	0.00044231	0.0220485	126669	SHE
7700	36.3735	-2.544	0.724872	-3.50958	0.00044881	0.0221615	7700	ZNF141
6519	41.8007	-2.37733	0.678613	-3.50321	0.00045968	0.0225567	6519	SLC3A1
261729	43.1971	-2.48679	0.710712	-3.49902	0.000466974	0.0226728	261729	STEAP2
199786	61.6477	-2.14728	0.613426	-3.50047	0.000464437	0.0226728	199786	FAM129C
388325	119.589	-2.02373	0.578243	-3.49979	0.000465631	0.0226728	388325	SCIMP
7813	295.9	-1.58378	0.452728	-3.49829	0.000468248	0.0226728	7813	EVI5
79727	42.3421	-2.55077	0.729492	-3.49663	0.00047117	0.022739	79727	LIN28A
2321	32.269	-2.7153	0.777467	-3.49249	0.000478536	0.0227936	2321	FLT1
5465	220.844	-1.57066	0.449987	-3.49045	0.000482214	0.0228201	5465	PPARA
4588	27.4525	-3.41733	0.98032	-3.48593	0.000490422	0.0230007	4588	MUC6
285268	353.17	-1.41477	0.405872	-3.48576	0.000490749	0.0230007	285268	ZNF621
341640	25.7474	-3.33027	0.956207	-3.48279	0.000496216	0.0231167	341640	FREM2
619190	193.545	-1.67776	0.48174	-3.4827	0.000496385	0.0231167	619190	FDPSP2
285598	83.3918	-2.10806	0.605543	-3.48127	0.000499037	0.0231664	285598	ARL10
6261	14.4656	-5.88152	1.69191	-3.47627	0.000508448	0.0235286	6261	RYR1
26011	35.6119	-2.84162	0.817972	-3.47398	0.000512802	0.0236552	26011	TENM4
126069	31.3781	-3.26305	0.940028	-3.47122	0.000518093	0.0238241	126069	ZNF491
286256	73.748	-1.91776	0.552765	-3.4694	0.000521618	0.0238257	286256	LCN12
92597	146.442	-1.73512	0.500345	-3.46785	0.000524644	0.0238257	92597	MOB1B
169841	144.848	-1.62769	0.469345	-3.468	0.000524357	0.0238257	169841	ZNF169
100463289	19.1836	-3.63131	1.04805	-3.46483	0.000530563	0.0240087	100463289	MTRNR2L5
1088	31.0027	-2.8721	0.829467	-3.46258	0.000535018	0.0240087	1088	CEACAM8
57379	45.1822	-2.48283	0.717303	-3.46135	0.000537483	0.0240355	57379	AICDA
22829	41.0321	-2.57814	0.745841	-3.45669	0.000546855	0.0240807	22829	NLGN4Y
55704	1148.55	-1.89911	0.549144	-3.45831	0.000543585	0.0240807	55704	CCDC88A
64581	97.2032	-1.8401	0.532445	-3.45594	0.000548374	0.0240807	64581	CLEC7A
100129482	169.869	-1.51571	0.439073	-3.45207	0.00055631	0.0242833	100129482	ZNF37BP
100507117	40.7934	-2.49402	0.723104	-3.44904	0.000562583	0.0244114	100507117	ASAP1-IT2
4036	65.9253	-2.09067	0.606156	-3.44906	0.000562551	0.0244114	4036	LRP2
139378	22.0131	-3.33003	0.96598	-3.44731	0.000566196	0.0244955	139378	ADGRG4
283432	31.7619	-2.70044	0.784966	-3.4402	0.000581282	0.0247649	283432	LINC00485
1950	66.5554	-2.21091	0.642315	-3.44209	0.000577245	0.0247649	1950	EGF
9495	111.661	-1.8033	0.52412	-3.44063	0.000580367	0.0247649	9495	AKAP5
84914	399.133	-1.34766	0.391807	-3.4396	0.000582585	0.0247649	84914	ZNF587
9475	1044.3	-1.42707	0.415097	-3.43793	0.000586185	0.0248457	9475	ROCK2
57381	39.8636	-2.44915	0.7126	-3.43693	0.000588349	0.0248654	57381	RHOJ
100188954	64.8237	-2.15238	0.626788	-3.43398	0.000594781	0.0249212	100188954	DNMBP-AS1
284551	79.6419	-1.90973	0.556015	-3.43468	0.00059325	0.0249212	284551	LINC01226
1062	806.441	-1.73397	0.504825	-3.4348	0.000593001	0.0249212	1062	CENPE
348378	93.5485	-1.73065	0.505411	-3.42425	0.000616507	0.0255387	348378	SHISAL2A
100132101	61.6741	-2.11397	0.618292	-3.41905	0.00062841	0.0258852	100132101	HERC2P7
441452	18.2791	-3.65324	1.07002	-3.41419	0.000639716	0.0261235	441452	SPATA31C1
154664	36.1572	-2.43834	0.714482	-3.41274	0.000643128	0.0261235	154664	ABCA13
2069	85.5277	-1.96418	0.575473	-3.41315	0.000642165	0.0261235	2069	EREG
6007	61.4422	-2.09271	0.614014	-3.40824	0.000653836	0.026339	6007	RHD
10156	102.403	-1.78432	0.523841	-3.40623	0.000658674	0.0264609	10156	RASA4
9750	42.8899	-2.40144	0.705398	-3.40438	0.000663156	0.0265165	9750	RIPOR2
162998	63.9402	-2.09581	0.616512	-3.39946	0.00067518	0.0268292	162998	OR7D2
641298	92.7183	-1.8118	0.533737	-3.39457	0.000687376	0.0271662	641298	SMG1P1
11149	57.1361	-2.11833	0.624467	-3.39223	0.000693263	0.027325	11149	BVES
148	19.1388	-3.46733	1.02318	-3.38876	0.000702098	0.0274669	148	ADRA1A
100507524	65.995	-1.96125	0.579689	-3.38329	0.000716234	0.0277077	100507524	ARHGEF26-AS1
80205	566.861	-1.81007	0.534946	-3.38365	0.000715301	0.0277077	80205	CHD9
1896	15.2642	-3.90478	1.15443	-3.38243	0.00071848	0.0277161	1896	EDA
255031	74.7888	-1.92563	0.569419	-3.38175	0.000720244	0.0277161	255031	LINC00957
84174	38.0261	-2.72035	0.80492	-3.37966	0.000725761	0.0278551	84174	SLA2
463	552.764	-1.44162	0.427028	-3.37593	0.000735654	0.0280874	463	ZFHX3
339761	81.5811	-1.78582	0.529382	-3.3734	0.000742469	0.0282626	339761	CYP27C1
283131	6379.87	-1.72076	0.510262	-3.37231	0.000745409	0.0282626	283131	NEAT1
10332	20.4149	-3.43517	1.01915	-3.37063	0.000749959	0.0282819	10332	CLEC4M
154089	56.5953	-2.07606	0.616019	-3.37012	0.000751345	0.0282819	154089	LINC01312
80008	27.2002	-2.80086	0.832182	-3.36569	0.000763538	0.028533	80008	TMEM156
331	777.149	-1.32189	0.392811	-3.3652	0.000764886	0.028533	331	XIAP
100507679	24.7139	-3.07192	0.91438	-3.35956	0.000780653	0.0289733	100507679	MUC22
641367	16.57	-4.19276	1.24856	-3.35807	0.000784883	0.0290566	641367	LOC641367
55018	18.7952	-3.57852	1.06591	-3.35725	0.000787206	0.029069	55018	ANKRD40CL
100507401	32.1063	-2.58001	0.769159	-3.35432	0.000795606	0.0292661	100507401	LRP4-AS1
80161	160.382	-1.77757	0.529985	-3.35399	0.000796547	0.0292661	80161	ASMTL-AS1
619207	34.8547	-2.42913	0.724869	-3.35113	0.00080482	0.0292909	619207	SCART1
100131564	95.8144	-1.79767	0.536183	-3.35271	0.000800241	0.0292909	100131564	CCDC18-AS1
353497	95.6821	-1.7011	0.507744	-3.3503	0.000807238	0.0292909	353497	POLN
285484	21.6324	-3.28355	0.980419	-3.34913	0.000810656	0.0293421	285484	LINC02495
340547	45.6248	-2.21524	0.661888	-3.34685	0.000817346	0.0294385	340547	VSIG1
100130742	23.5737	-3.0389	0.909316	-3.34196	0.000831881	0.0294757	100130742	LRRC69
9752	30.4697	-2.6864	0.803009	-3.34542	0.000821587	0.0294757	9752	PCDHA9
285987	34.9554	-2.47788	0.740867	-3.34457	0.000824109	0.0294757	285987	DLX6-AS1
389432	46.7159	-2.23754	0.669877	-3.34023	0.000837102	0.0294757	389432	SAMD5
85300	69.4881	-1.95618	0.585335	-3.34199	0.000831798	0.0294757	85300	ATCAY
401089	106.401	-1.92136	0.574507	-3.34436	0.000824732	0.0294757	401089	FOXL2NB
118490	185.573	-1.65759	0.496216	-3.34047	0.000836374	0.0294757	118490	MSS51
132241	219.899	-1.45995	0.436861	-3.34191	0.000832053	0.0294757	132241	RPL32P3
54581	257.641	-1.34885	0.403819	-3.34024	0.000837061	0.0294757	54581	SCAND2P
284161	106.388	-1.80687	0.541688	-3.33563	0.00085105	0.0295604	284161	GDPD1
790952	223.479	-1.70028	0.509419	-3.33768	0.000844804	0.0295604	790952	ESRG
11093	80.784	-1.85896	0.558082	-3.33098	0.000865397	0.0299165	11093	ADAMTS13
7976	133.364	-1.54446	0.464421	-3.32556	0.000882417	0.030433	7976	FZD3
130951	13.5019	-4.68908	1.4115	-3.32205	0.000893578	0.0306732	130951	M1AP
137994	55.769	-2.1092	0.635514	-3.31889	0.00090375	0.0308055	137994	LETM2
147687	138.651	-1.52193	0.458928	-3.31626	0.000912294	0.0310222	147687	ZNF417
525	49.5175	-2.16776	0.654995	-3.30958	0.000934368	0.0312912	525	ATP6V1B1
126549	73.1436	-1.91025	0.577228	-3.30935	0.000935119	0.0312912	126549	ANKLE1
9980	99.0433	-1.88838	0.570457	-3.31029	0.000931984	0.0312912	9980	DOP1B
3899	51.4749	-2.12028	0.641039	-3.30757	0.000941096	0.0314077	3899	AFF3
546	1837.45	-1.81651	0.549499	-3.30576	0.000947194	0.0314077	546	ATRX
6511	157.678	-1.71501	0.518611	-3.30693	0.000943236	0.0314077	6511	SLC1A6
100131998	96.3379	-1.69491	0.512666	-3.30608	0.000946116	0.0314077	100131998	RRN3P3
8522	78.1399	-1.80728	0.546905	-3.30456	0.000951248	0.0314708	8522	GAS7
401494	30.1611	-2.61671	0.792245	-3.30291	0.000956866	0.0315852	401494	HACD4
84125	8.69895	-6.28659	1.90608	-3.29817	0.000973164	0.0320113	84125	LRRIQ1
283985	57.2959	-2.12766	0.645157	-3.29789	0.000974152	0.0320113	283985	FADS6
441242	208.353	-1.44202	0.43764	-3.295	0.000984206	0.032197	441242	LOC441242
285	42.6833	-2.1926	0.666157	-3.29141	0.000996871	0.0325385	285	ANGPT2
1556	29.6078	-2.61168	0.793825	-3.28999	0.00100191	0.03263	1556	CYP2B7P
775	14.4827	-4.57251	1.39107	-3.28704	0.00101246	0.0328275	775	CACNA1C
56165	34.4992	-2.65486	0.807643	-3.28717	0.001012	0.0328275	56165	TDRD1
92591	56.5992	-1.97496	0.601101	-3.28558	0.00101773	0.0328526	92591	ASB16
79853	60.0467	-2.00821	0.611496	-3.28409	0.0010231	0.0329534	79853	TM4SF20
147081	112.379	-1.73324	0.528994	-3.27649	0.00105105	0.0334847	147081	LINC02210
100288069	31.133	-2.69981	0.825448	-3.27071	0.00107276	0.0340282	100288069	LOC100288069
672	932.561	-1.37973	0.422053	-3.26908	0.00107898	0.0341514	672	BRCA1
161497	48.7542	-2.13374	0.653552	-3.26484	0.00109528	0.0343696	161497	STRC
169355	46.252	-2.11419	0.647553	-3.26488	0.00109509	0.0343696	169355	IDO2
6579	32.5026	-2.59455	0.79525	-3.26256	0.0011041	0.0344986	6579	SLCO1A2
147991	271.305	-1.31562	0.403198	-3.26297	0.00110252	0.0344986	147991	DPY19L3
54629	186.402	-1.45348	0.445796	-3.26042	0.00111249	0.0345457	54629	MINDY2
3824	57.9338	-2.3416	0.719203	-3.25582	0.00113065	0.034696	3824	KLRD1
79442	106.051	-1.82237	0.559776	-3.25554	0.00113178	0.034696	79442	LRRC2
163590	1138.98	-1.20797	0.371019	-3.25582	0.00113066	0.034696	163590	TOR1AIP2
728558	69.4725	-1.93902	0.595895	-3.25396	0.00113807	0.0347253	728558	ENTPD1-AS1
57611	20.8443	-3.17526	0.977951	-3.24685	0.00116688	0.0347357	57611	ISLR2
148808	39.5923	-2.23042	0.686515	-3.2489	0.00115853	0.0347357	148808	MFSD4A
100272228	42.1644	-2.18311	0.672468	-3.24641	0.00116871	0.0347357	100272228	LINC00894
221442	52.9064	-2.04312	0.629226	-3.24703	0.00116616	0.0347357	221442	ADCY10P1
84660	54.3988	-2.0196	0.621775	-3.24813	0.00116167	0.0347357	84660	CCDC62
729732	62.0197	-1.8757	0.577511	-3.2479	0.00116259	0.0347357	729732	LOC729732
84066	27.7745	-2.82849	0.871713	-3.24474	0.00117556	0.034738	84066	TEX35
10142	865.917	-1.46066	0.450173	-3.24466	0.00117591	0.034738	10142	AKAP9
27004	58.8939	-2.02753	0.625153	-3.24326	0.0011817	0.0347903	27004	TCL6
317	246.158	-1.39014	0.428791	-3.24199	0.00118698	0.0348218	317	APAF1
7544	16.7301	-3.55517	1.09796	-3.23799	0.00120374	0.034931	7544	ZFY
374491	20.6584	-3.11193	0.961751	-3.23569	0.0012135	0.034931	374491	TPTE2P6
728621	163.067	-1.57881	0.487268	-3.24013	0.00119474	0.034931	728621	CCDC30
538	234.275	-1.42916	0.441147	-3.23964	0.0011968	0.034931	538	ATP7A
79269	341.022	-1.39121	0.429952	-3.23574	0.00121328	0.034931	79269	DCAF10
57583	462.166	-1.22822	0.379462	-3.23674	0.00120904	0.034931	57583	TMEM181
84376	930.414	-1.18722	0.366862	-3.23614	0.00121158	0.034931	84376	HOOK3
57644	54.82	-2.33153	0.720829	-3.23452	0.00121849	0.0350058	57644	MYH7B
57404	757.064	-1.38873	0.429861	-3.23065	0.0012351	0.0352752	57404	CYP20A1
401331	47.5716	-2.32979	0.72422	-3.21696	0.00129558	0.0356011	401331	RASA4CP
100128788	50.4967	-2.0143	0.625702	-3.21926	0.0012852	0.0356011	100128788	SRRM2-AS1
4340	56.2767	-2.00307	0.621348	-3.22375	0.00126524	0.0356011	4340	MOG
389610	89.8832	-1.93828	0.602301	-3.21812	0.00129033	0.0356011	389610	XKR5
5145	76.6086	-1.91726	0.59543	-3.21995	0.00128212	0.0356011	5145	PDE6A
57477	94.6678	-1.77557	0.551536	-3.21932	0.00128493	0.0356011	57477	SHROOM4
147906	225.617	-1.7699	0.549303	-3.22208	0.00127264	0.0356011	147906	DACT3
389643	124.704	-1.76088	0.546049	-3.22476	0.00126077	0.0356011	389643	NUGGC
100128338	116.895	-1.61908	0.501975	-3.22542	0.00125789	0.0356011	100128338	FAM83H-AS1
389834	119.935	-1.56536	0.48564	-3.22329	0.00126727	0.0356011	389834	LOC389834
254048	251.819	-1.4883	0.462588	-3.21734	0.00129385	0.0356011	254048	UBN2
253558	316.719	-1.27903	0.397477	-3.21786	0.00129149	0.0356011	253558	LCLAT1
57551	767.65	-1.24473	0.386519	-3.22037	0.00128026	0.0356011	57551	TAOK1
344454	20.6819	-3.15764	0.982417	-3.21416	0.00130829	0.0357591	344454	AOX2P
1378	52.6094	-2.2539	0.7022	-3.20977	0.00132841	0.0361739	1378	CR1
283143	30.479	-2.57515	0.803174	-3.20622	0.00134492	0.0363374	283143	LINC00900
100128378	32.9665	-2.41484	0.753272	-3.20581	0.00134684	0.0363374	100128378	LINC00696
64072	38.0997	-2.3694	0.738699	-3.20753	0.00133881	0.0363374	64072	CDH23
84620	43.5801	-2.13471	0.665723	-3.20661	0.0013431	0.0363374	84620	ST6GAL2
400958	72.5098	-1.86418	0.581848	-3.2039	0.0013558	0.0364447	400958	LINC02245
55531	49.0871	-2.11999	0.662082	-3.202	0.00136476	0.036547	55531	ELMOD1
100216479	31.9674	-2.50598	0.783356	-3.19903	0.00137889	0.0366563	100216479	FAR2P2
285440	52.4616	-2.06498	0.64592	-3.19695	0.00138887	0.0366563	285440	CYP4V2
344148	207.472	-1.42373	0.445415	-3.19641	0.00139147	0.0366563	344148	NCKAP5
376497	206.446	-1.34689	0.421439	-3.19593	0.00139379	0.0366563	376497	SLC27A1
23318	649.591	-1.27866	0.400154	-3.19542	0.00139626	0.0366563	23318	TUT4
144568	36.1635	-2.3501	0.735662	-3.19454	0.00140054	0.036689	144568	A2ML1
3662	18.8031	-3.21175	1.00619	-3.192	0.0014129	0.0368237	3662	IRF4
144817	26.6088	-2.91273	0.912644	-3.19153	0.00141523	0.0368237	144817	LINC00330
197358	32.3397	-2.45777	0.769917	-3.19226	0.00141165	0.0368237	197358	NLRC3
91775	216.644	-1.54858	0.485922	-3.1869	0.00143806	0.0373513	91775	NXPE3
503582	283.761	-1.55304	0.48759	-3.18514	0.00144683	0.0374461	503582	ARGFX
196740	38.0827	-2.37274	0.745964	-3.18077	0.00146886	0.0376826	196740	VSTM4
441234	42.196	-2.17267	0.683049	-3.18084	0.00146848	0.0376826	441234	ZNF716
400084	51.1897	-2.07636	0.652993	-3.17975	0.00147401	0.0376826	400084	LINC00939
100188953	30.208	-2.54906	0.802753	-3.1754	0.0014963	0.0379869	100188953	LINC00092
285755	49.2755	-2.16641	0.682201	-3.17562	0.00149516	0.0379869	285755	PPIL6
100288428	25.931	-2.69441	0.849924	-3.17018	0.00152347	0.0380614	100288428	LMCD1-AS1
731275	36.7047	-2.27336	0.716951	-3.17087	0.00151984	0.0380614	731275	LINC01347
390790	37.9397	-2.22846	0.702802	-3.17082	0.00152011	0.0380614	390790	ARL5C
112937	77.3016	-1.99647	0.629118	-3.17345	0.00150641	0.0380614	112937	GLB1L3
201456	80.4575	-1.70376	0.537493	-3.16983	0.00152527	0.0380614	201456	FBXO15
2055	201.669	-1.40034	0.441436	-3.17224	0.00151269	0.0380614	2055	CLN8
83544	323.179	-1.31685	0.414995	-3.17318	0.00150779	0.0380614	83544	DNAL1
4045	41.914	-2.12097	0.669322	-3.16883	0.00153054	0.0380631	4045	LSAMP
23195	546.485	-1.20663	0.380747	-3.16911	0.00152906	0.0380631	23195	MDN1
84436	29.8401	-2.48992	0.787067	-3.16354	0.00155862	0.0383067	84436	ZNF528
860	35.4877	-2.35189	0.742835	-3.1661	0.00154499	0.0383067	860	RUNX2
100128593	56.0848	-1.9879	0.628065	-3.16511	0.00155023	0.0383067	100128593	LOC100128593
284992	154.385	-1.535	0.48518	-3.16377	0.00155739	0.0383067	284992	CCDC150
54751	97.9095	-1.5692	0.496311	-3.16173	0.00156836	0.0384802	54751	FBLIM1
23035	161.998	-1.4211	0.44962	-3.16067	0.00157408	0.0385556	23035	PHLPP2
664618	43.0067	-2.24458	0.710413	-3.15955	0.00158013	0.0386391	664618	HSP90AB4P
340706	44.4748	-2.08567	0.660735	-3.15659	0.00159625	0.0389682	340706	VWA2
390963	56.4461	-2.1307	0.675426	-3.15461	0.00160713	0.0391683	390963	ZNF818P
6850	14.7631	-4.01158	1.27229	-3.15303	0.00161583	0.0393149	6850	SYK
400624	49.2267	-2.23189	0.709272	-3.14673	0.00165107	0.039777	400624	LINC01973
55124	15.9402	-3.40046	1.08111	-3.14533	0.00165898	0.0398345	55124	PIWIL2
375341	169.833	-1.4761	0.470411	-3.13789	0.00170167	0.0404664	375341	C3orf62
90233	44.5008	-2.14457	0.68375	-3.13649	0.00170985	0.0405238	90233	ZNF551
401387	23.8426	-2.81258	0.897315	-3.13444	0.00172183	0.0406759	401387	LRRD1
85449	23.7024	-2.73968	0.875177	-3.13043	0.00174553	0.0408399	85449	KIAA1755
348980	48.0626	-2.06118	0.658406	-3.13056	0.00174472	0.0408399	348980	HCN1
374819	59.497	-1.9768	0.631415	-3.13075	0.0017436	0.0408399	374819	LRRC37A3
100505495	19.8548	-3.33519	1.0659	-3.12899	0.00175408	0.040909	100505495	PCAT19
25778	419.578	-1.25927	0.402432	-3.12914	0.00175316	0.040909	25778	DSTYK
84941	67.6183	-1.84346	0.589487	-3.12723	0.0017646	0.0410557	84941	HSH2D
10888	36.9051	-2.36991	0.758028	-3.12642	0.00176948	0.0410716	10888	GPR83
100506930	34.1915	-2.34116	0.749305	-3.12444	0.00178145	0.0411442	100506930	LINC00665
9208	1123.59	-1.18917	0.38065	-3.12404	0.00178386	0.0411442	9208	LRRFIP1
159091	297.138	-1.37245	0.439398	-3.12348	0.00178724	0.0411571	159091	FAM122C
259282	644.715	-1.46323	0.468972	-3.12007	0.00180806	0.0414045	259282	BOD1L1
114299	138.296	-1.45692	0.467112	-3.119	0.00181464	0.0414045	114299	PALM2
11154	383.044	-1.27143	0.407765	-3.11805	0.00182051	0.0414662	11154	AP4S1
100288520	9.17816	-6.47723	2.07802	-3.11702	0.0018269	0.0415471	100288520	USP17L15
202181	38.0387	-2.28395	0.7338	-3.11249	0.00185515	0.0418002	202181	LOC202181
26751	64.7069	-1.76731	0.567639	-3.11344	0.00184919	0.0418002	26751	SH3YL1
339201	103.689	-1.53737	0.494054	-3.11175	0.00185981	0.0418002	339201	ASB16-AS1
286467	174.005	-1.51775	0.48813	-3.10932	0.00187519	0.0418002	286467	FIRRE
80012	559.96	-1.15728	0.372191	-3.10938	0.00187481	0.0418002	80012	PHC3
163051	59.4049	-2.03655	0.655907	-3.10494	0.0019032	0.0422315	163051	ZNF709
3371	54.6384	-1.88193	0.606309	-3.10392	0.00190976	0.0422724	3371	TNC
5865	265.464	-1.45064	0.467381	-3.10375	0.00191083	0.0422724	5865	RAB3B
4750	205.613	-1.48597	0.479089	-3.10167	0.00192435	0.0423792	4750	NEK1
85371	81.0748	-1.64623	0.531083	-3.09976	0.00193677	0.0424767	85371	KIAA1656
5740	67.5446	-1.83341	0.591866	-3.09768	0.00195045	0.0426967	5740	PTGIS
6997	36.6499	-2.19043	0.70849	-3.09169	0.00199021	0.0431817	6997	TDGF1
51380	340.737	-1.35351	0.437896	-3.09094	0.00199526	0.0432247	51380	CSAD
23253	558.66	-1.6947	0.548633	-3.08896	0.00200859	0.0434298	23253	ANKRD12
123041	79.5284	-1.85126	0.600126	-3.08478	0.00203701	0.0438047	123041	SLC24A4
51742	487.312	-1.44631	0.469303	-3.08182	0.0020574	0.0438588	51742	ARID4B
4820	679.295	-1.40566	0.456079	-3.08206	0.00205571	0.0438588	4820	NKTR
124871	35.801	-2.30603	0.748945	-3.07904	0.0020767	0.0440109	124871	FLJ40194
55814	1133.52	-1.76972	0.575399	-3.07564	0.00210053	0.0443818	55814	BDP1
100507412	357.1	-1.26639	0.412216	-3.07215	0.00212519	0.0447147	100507412	LOC100507412
27201	10.3233	-5.31618	1.7337	-3.06638	0.00216668	0.0451257	27201	GPR78
140690	68.9722	-1.69984	0.554204	-3.06718	0.00216089	0.0451257	140690	CTCFL
4703	94.7892	-1.56341	0.509917	-3.066	0.00216941	0.0451257	4703	NEB
23443	474.465	-1.17355	0.383421	-3.06074	0.00220793	0.0457317	23443	SLC35A3
440072	34.5524	-2.21673	0.724827	-3.05828	0.00222611	0.0458713	440072	LINC00167
100505989	82.5994	-1.74809	0.571621	-3.05813	0.00222722	0.0458713	100505989	SMIM31
160492	29.8508	-2.60192	0.851641	-3.05519	0.00224917	0.0461286	160492	LMNTD1
647024	27.6887	-2.47917	0.811413	-3.05537	0.00224782	0.0461286	647024	C6orf132
8542	50.3369	-2.05049	0.671091	-3.05545	0.0022472	0.0461286	8542	APOL1
285025	54.9479	-1.86122	0.610218	-3.0501	0.00228767	0.0466016	285025	CCDC141
401320	106.346	-1.49292	0.489476	-3.05003	0.00228817	0.0466016	401320	GARS-DT
340390	51.7659	-2.01998	0.66241	-3.04944	0.00229268	0.0466284	340390	WDR97
55228	36.6022	-2.18055	0.715189	-3.04892	0.00229667	0.0466447	55228	PNMA8A
66000	13.5029	-3.89764	1.27961	-3.04597	0.00231931	0.0467408	66000	TMEM108
127294	55.7544	-1.94449	0.6384	-3.04588	0.00231998	0.0467408	127294	MYOM3
440423	143.344	-1.37754	0.452126	-3.04681	0.00231285	0.0467408	440423	SUZ12P1
55211	38.3298	-2.24435	0.737179	-3.04452	0.00233055	0.0468127	55211	DPPA4
284047	93.2269	-1.54344	0.507386	-3.04194	0.00235061	0.0470863	284047	CCDC144B
158358	164.304	-1.71713	0.56469	-3.04084	0.00235918	0.0471288	158358	KIAA2026
9422	299.236	-1.4543	0.478251	-3.04088	0.00235889	0.0471288	9422	ZNF264
90649	41.7358	-2.073	0.682082	-3.03922	0.00237191	0.0473184	90649	ZNF486
401944	152.443	-1.79929	0.592723	-3.03563	0.00240034	0.0476257	401944	LDLRAD2
100506334	27.2411	-2.53974	0.836947	-3.03453	0.00240913	0.0476488	100506334	LINC00649
5966	88.6105	-1.8168	0.59955	-3.03027	0.00244339	0.047928	5966	REL
220134	222.453	-1.3383	0.441673	-3.03007	0.00244499	0.047928	220134	SKA1
27327	690.478	-1.17818	0.388831	-3.03006	0.00244507	0.047928	27327	TNRC6A
83716	215.314	-1.30872	0.432063	-3.02901	0.00245358	0.0480303	83716	CRISPLD2
347746	220.285	-1.75179	0.578559	-3.02786	0.00246293	0.0480847	347746	PWARSN
440253	51.9316	-1.85487	0.613001	-3.02588	0.00247912	0.0481662	440253	WHAMMP2
153201	52.994	-1.92754	0.63782	-3.02208	0.00251048	0.0483036	153201	SLC36A2
79804	29.1753	-2.48208	0.821456	-3.02157	0.00251471	0.0483214	79804	HAND2-AS1
27328	30.8737	-2.52374	0.835407	-3.02097	0.0025197	0.0483537	27328	PCDH11X
29994	380.863	-1.40082	0.463826	-3.02015	0.00252648	0.0483569	29994	BAZ2B
55553	33.0847	-2.27521	0.754466	-3.01566	0.00256423	0.0488657	55553	SOX6
3375	32.9886	-2.2526	0.747032	-3.0154	0.00256643	0.0488657	3375	IAPP
4671	80.975	-1.71076	0.567639	-3.01382	0.00257985	0.0489914	4671	NAIP
284702	231.554	-1.33033	0.442059	-3.0094	0.00261768	0.0495192	284702	NA
135295	26.3946	-2.64119	0.878322	-3.00709	0.00263763	0.0496396	135295	SRSF12
388697	13.3732	-5.62975	1.87386	-3.00436	0.00266144	0.0498453	388697	HRNR
116966	25.715	-2.66488	0.888331	-2.99987	0.00270092	0.0499412	116966	WDR17
2186	699.699	-1.53618	0.512094	-2.99981	0.00270146	0.0499412	2186	BPTF
7516	348.395	-1.21848	0.406172	-2.99992	0.00270054	0.0499412	7516	XRCC2
54822	462.507	-1.15546	0.384951	-3.00158	0.0026858	0.0499412	54822	TRPM7
152024	24.5851	-2.72605	0.908918	-2.99922	0.00270672	0.0499753	152024	LINC00691
3111	46.7958	-1.9397	0.64689	-2.9985	0.00271311	0.05003	3111	HLA-DOA
729987	24.0789	-2.67496	0.892326	-2.99774	0.0027199	0.0500921	729987	LINC01776
101409258	42.2856	-2.01379	0.671909	-2.99711	0.00272549	0.0501318	101409258	OSGEPL1-AS1
3559	40.5173	-2.02654	0.67693	-2.99373	0.00275592	0.0504378	3559	IL2RA
8497	32.698	-2.54829	0.851372	-2.99315	0.00276111	0.050449	8497	PPFIA4
100129845	30.0828	-2.37234	0.792758	-2.99252	0.00276688	0.050449	100129845	PCOLCE-AS1
81575	123.355	-1.48423	0.496092	-2.99185	0.00277295	0.0504968	81575	APOLD1
163351	63.2199	-1.90273	0.63607	-2.99139	0.00277711	0.0505096	163351	GBP6
27181	31.4484	-2.39908	0.802777	-2.98848	0.00280372	0.0506363	27181	SIGLEC8
100144595	54.0982	-1.93738	0.648234	-2.9887	0.00280168	0.0506363	100144595	LOC100144595
49855	178.02	-1.64911	0.552128	-2.98682	0.00281896	0.0506363	49855	SCAPER
57125	90.7245	-1.62576	0.544312	-2.98681	0.00281909	0.0506363	57125	PLXDC1
57654	123.021	-1.56976	0.525361	-2.98796	0.00280847	0.0506363	57654	UVSSA
84765	15.1231	-3.35894	1.12536	-2.98476	0.00283805	0.0507315	84765	ZNF577
23120	26.5591	-2.49085	0.834513	-2.98479	0.00283774	0.0507315	23120	ATP10B
55691	82.2435	-1.60557	0.538054	-2.98403	0.00284482	0.0507315	55691	FRMD4A
130340	247.549	-1.27713	0.427874	-2.98482	0.00283745	0.0507315	130340	AP1S3
286190	128.336	-1.76996	0.593301	-2.98324	0.00285217	0.0507592	286190	LACTB2-AS1
1238	83.9232	-1.7073	0.572322	-2.98311	0.00285332	0.0507592	1238	ACKR2
146754	58.0598	-1.90656	0.639267	-2.98242	0.00285979	0.0507671	146754	DNAH2

## Sheet: Upregulated genes
	baseMean	log2FoldChange	lfcSE	stat	pvalue	padj	Entrezid	hgnc_symbol
1537	10340.8	2.10227	0.473378	4.44099	8.95459e-06	0.00251814	1537	CYC1
150291	244.653	1.90209	0.444728	4.27697	1.89454e-05	0.00445675	150291	MORC2-AS1
9997	311.43	2.08258	0.497223	4.18842	2.809e-05	0.00547679	9997	SCO2
6048	1497.32	1.55068	0.379597	4.08506	4.40662e-05	0.00715173	6048	RNF5
100532737	654.742	2.18373	0.536947	4.06694	4.76343e-05	0.00725579	100532737	ATP6V1G2-DDX39B
10410	8369.24	1.60727	0.39824	4.03594	5.43833e-05	0.00771135	10410	IFITM3
9296	1816.04	1.63297	0.405963	4.02247	5.75912e-05	0.00771135	9296	ATP6V1F
27166	4814.31	1.64483	0.408762	4.02393	5.72359e-05	0.00771135	27166	PRELID1
10581	1029.35	1.55259	0.386697	4.01499	5.94471e-05	0.00776156	10581	IFITM2
439	2535.06	1.88935	0.471341	4.00845	6.11181e-05	0.00781157	439	ASNA1
6818	249.904	1.67759	0.427325	3.92579	8.64444e-05	0.00950433	6818	SULT1A3
254427	942.057	1.69322	0.43299	3.91052	9.2099e-05	0.00990267	254427	PROSER2
59286	3353.2	1.37442	0.352838	3.89534	9.8063e-05	0.010271	59286	UBL5
11258	646.783	1.6893	0.433746	3.89467	9.83338e-05	0.010271	11258	DCTN3
4904	17994.6	1.35364	0.349599	3.87199	0.000107952	0.0106768	4904	YBX1
51083	2121.28	1.50062	0.387583	3.87174	0.00010806	0.0106768	51083	GAL
8636	1677.83	1.63178	0.424308	3.84574	0.000120191	0.0111946	8636	SSNA1
81926	1206.71	1.86684	0.48761	3.82856	0.000128897	0.0116349	81926	ABHD17A
6217	23147.3	1.37141	0.361249	3.79629	0.000146878	0.0122034	6217	RPS16
84232	3518.01	1.61628	0.425746	3.79635	0.000146841	0.0122034	84232	MAF1
124641	461.558	1.9842	0.52578	3.77383	0.000160761	0.0129165	124641	OVCA2
10376	23657.7	1.51344	0.402051	3.7643	0.000167016	0.0131305	10376	TUBA1B
6723	2450.86	1.5683	0.418676	3.74586	0.000179779	0.0137639	6723	SRM
3856	73231.2	1.56233	0.418412	3.73395	0.000188499	0.0142213	3856	KRT8
218	1537.31	1.44017	0.386325	3.72786	0.00019311	0.0144074	218	ALDH3A1
81876	2908.6	1.38098	0.370896	3.72336	0.000196591	0.0144518	81876	RAB1B
3956	7270.01	1.48641	0.399359	3.72199	0.000197658	0.0144518	3956	LGALS1
10383	6988.17	1.50962	0.406656	3.71228	0.000205398	0.0149429	10383	TUBB4B
6231	10558.9	1.31177	0.354076	3.70475	0.000211597	0.0150935	6231	RPS26
2512	24093.5	1.30729	0.353745	3.69557	0.000219398	0.0153505	2512	FTL
3858	977.23	1.37491	0.372006	3.69594	0.000219077	0.0153505	3858	KRT10
516	2621.63	1.40031	0.382012	3.66562	0.000246741	0.0163415	516	ATP5MC1
1917	9026.71	1.58649	0.433245	3.66187	0.00025038	0.0164184	1917	EEF1A2
349667	360.214	1.43069	0.391922	3.65045	0.000261784	0.0168958	349667	RTN4RL2
10101	2353.66	1.86395	0.510678	3.64996	0.000262281	0.0168958	10101	NUBP2
6234	13306	1.2962	0.356811	3.63273	0.000280439	0.0176003	6234	RPS28
7083	1827.51	1.6559	0.457817	3.61696	0.000298089	0.0182383	7083	TK1
116138	2010.79	1.37441	0.380667	3.61053	0.000305578	0.0182433	116138	KLHDC3
5704	2413.08	1.46122	0.404493	3.61246	0.000303301	0.0182433	5704	PSMC4
6628	6710.24	1.43032	0.399077	3.58407	0.000338287	0.0192481	6628	SNRPB
391356	826.985	1.33774	0.374552	3.57157	0.000354843	0.0195806	391356	PTRHD1
8192	1752.44	1.51078	0.42367	3.56594	0.000362554	0.0197822	8192	CLPP
79803	682.419	1.55367	0.436546	3.55902	0.000372248	0.0198049	79803	HPS6
548593	644.821	1.76183	0.495751	3.55386	0.000379628	0.0199687	548593	SLX1A
6193	13710.8	1.53443	0.432122	3.55093	0.000383877	0.0201198	6193	RPS5
9380	1437.83	1.32611	0.375581	3.53082	0.000414273	0.0210357	9380	GRHPR
2193	4284.95	1.5057	0.426447	3.5308	0.000414297	0.0210357	2193	FARSA
7542	443.244	1.42939	0.40737	3.50881	0.000450111	0.0221615	7542	ZFPL1
593	853.823	1.53066	0.436089	3.50997	0.00044816	0.0221615	593	BCKDHA
7867	567.508	1.53105	0.438092	3.49481	0.000474392	0.0227444	7867	MAPKAPK3
11316	3382.4	1.53155	0.438229	3.49487	0.000474291	0.0227444	11316	COPE
4953	2497.56	1.55844	0.446195	3.49273	0.000478113	0.0227936	4953	ODC1
54344	854.848	1.58013	0.452654	3.49081	0.000481561	0.0228201	54344	DPM3
6158	15508.5	1.81448	0.520119	3.4886	0.000485564	0.0229045	6158	RPL28
8263	325.106	1.69605	0.488929	3.46891	0.000522583	0.0238257	8263	F8A1
6168	18811.2	1.16869	0.33753	3.46247	0.00053524	0.0240087	6168	RPL37A
746	2736.56	1.19233	0.344268	3.46339	0.000533415	0.0240087	746	TMEM258
60598	1169.95	1.43198	0.413833	3.46028	0.000539616	0.0240573	60598	KCNK15
4710	1892.93	1.26245	0.364978	3.45899	0.000542214	0.0240807	4710	NDUFB4
637	677.409	1.32199	0.382477	3.45639	0.000547453	0.0240807	637	BID
10459	1327.36	1.34812	0.390469	3.45258	0.000555262	0.0242833	10459	MAD2L2
144097	594.063	1.46127	0.424262	3.44427	0.000572612	0.0247	144097	SPINDOC
10534	1174.76	1.38742	0.403126	3.44166	0.000578161	0.0247649	10534	SSSCA1
517	6794.01	1.29681	0.378093	3.42986	0.000603886	0.0252303	517	ATP5MC2
3276	2739.12	1.25974	0.367749	3.42555	0.000613552	0.0255387	3276	PRMT1
4171	4746.99	1.46284	0.427161	3.42457	0.00061577	0.0255387	4171	MCM2
6282	4375.98	1.37967	0.40346	3.41961	0.000627121	0.0258852	6282	S100A11
7314	15953	1.33215	0.389832	3.41723	0.000632609	0.0259849	7314	UBB
5434	4032.16	1.36161	0.398669	3.41538	0.000636937	0.0260894	5434	POLR2E
3692	3930.76	1.38016	0.404606	3.41112	0.000646958	0.0261339	3692	EIF6
56931	1096.44	1.50903	0.442306	3.41173	0.000645516	0.0261339	56931	DUS3L
57175	1542.84	1.53982	0.452334	3.40416	0.000663682	0.0265165	57175	CORO1B
1029	5581.74	1.4333	0.421397	3.40131	0.000670627	0.0267209	1029	CDKN2A
6881	1448.64	1.49268	0.439413	3.39698	0.000681334	0.0270004	6881	TAF10
83658	1315.42	1.32964	0.392281	3.38951	0.000700187	0.0274669	83658	DYNLRB1
6598	2013.07	1.3304	0.392609	3.3886	0.000702498	0.0274669	6598	SMARCB1
4174	4143.84	1.3693	0.404203	3.38765	0.000704943	0.027489	4174	MCM5
8407	8705.89	1.44564	0.426914	3.38627	0.000708503	0.0275543	8407	TAGLN2
2879	5275.06	1.47402	0.436471	3.37714	0.000732442	0.028038	2879	GPX4
9136	955.45	1.45939	0.432788	3.37207	0.000746042	0.0282626	9136	RRP9
25798	704.421	1.64433	0.487968	3.36975	0.000752353	0.0282819	25798	BRI3
26580	425.323	1.85685	0.551256	3.36839	0.000756074	0.0283489	26580	BSCL2
6141	12540.7	1.39159	0.413902	3.36212	0.000773455	0.0287792	6141	RPL18
101410538	839.54	1.51548	0.452262	3.35089	0.00080553	0.0292909	101410538	MMP24OS
147965	362.529	1.7122	0.510757	3.35228	0.000801485	0.0292909	147965	FAM98C
10589	1717.32	1.3132	0.392198	3.3483	0.000813093	0.0293577	10589	DRAP1
10629	562.042	1.37175	0.410734	3.33975	0.000838535	0.0294757	10629	TAF6L
9551	5107.42	1.16316	0.348601	3.33664	0.00084797	0.0295604	9551	ATP5MF
54849	714.993	1.47625	0.442552	3.33578	0.000850603	0.0295604	54849	DEF8
1465	5949.46	1.6167	0.484671	3.33568	0.000850922	0.0295604	1465	CSRP1
90353	157.113	1.76678	0.529929	3.33399	0.000856083	0.0296647	90353	CTU1
10493	1666.79	1.49589	0.449944	3.32461	0.000885424	0.0304648	10493	VAT1
60314	1259.14	1.39638	0.420734	3.31893	0.000903645	0.0308055	60314	C12orf10
2783	2198.21	1.47258	0.443608	3.31956	0.000901587	0.0308055	2783	GNB2
28974	2904.03	1.16646	0.351895	3.31481	0.00091707	0.0310222	28974	C19orf53
374291	1745.05	1.52719	0.460782	3.31434	0.000918595	0.0310222	374291	NDUFS7
23625	370.842	1.67648	0.505787	3.3146	0.000917737	0.0310222	23625	FAM89B
6169	7394.8	1.11561	0.337107	3.30937	0.000935046	0.0312912	6169	RPL38
978	1686.87	1.55703	0.472267	3.29694	0.000977455	0.0320478	978	CDA
6237	194.101	1.50136	0.456931	3.28576	0.00101708	0.0328526	6237	RRAS
6142	30913	1.32781	0.40451	3.28253	0.00102881	0.0330645	6142	RPL18A
80758	214.896	1.64315	0.500909	3.28034	0.00103682	0.0332487	80758	PRR7
11344	983.483	1.46601	0.44713	3.27871	0.00104282	0.0333681	11344	TWF2
57085	994.221	1.29605	0.395556	3.27654	0.00105087	0.0334847	57085	AGTRAP
8086	1261.82	1.41967	0.434032	3.27089	0.00107208	0.0340282	8086	AAAS
6890	847.483	1.21262	0.371226	3.26653	0.00108872	0.0343696	6890	TAP1
58496	291.909	1.5015	0.459753	3.26587	0.00109127	0.0343696	58496	LY6G5B
1174	868.103	1.25548	0.385231	3.25902	0.00111797	0.0345457	1174	AP1S1
4176	9632.98	1.29989	0.398915	3.25856	0.00111979	0.0345457	4176	MCM7
991	2853.99	1.31049	0.402009	3.25986	0.00111467	0.0345457	991	CDC20
7284	8826.19	1.40824	0.432138	3.25877	0.00111898	0.0345457	7284	TUFM
128240	2039.82	1.42455	0.43693	3.26037	0.00111267	0.0345457	128240	NAXE
10456	1686.95	1.2858	0.395219	3.25338	0.00114039	0.0347253	10456	HAX1
5831	1295.54	1.35712	0.417277	3.25234	0.00114461	0.0347253	5831	PYCR1
1632	1530.42	1.39463	0.428497	3.2547	0.00113514	0.0347253	1632	ECI1
2539	3051.23	1.40024	0.430493	3.25263	0.00114343	0.0347253	2539	G6PD
51504	5827.21	1.14951	0.353543	3.25141	0.00114833	0.0347357	51504	TRMT112
55851	746.101	1.20316	0.370546	3.247	0.0011663	0.0347357	55851	PSENEN
1051	1996.67	1.21471	0.37417	3.24641	0.00116869	0.0347357	1051	CEBPB
10897	1845.93	1.46511	0.451236	3.24688	0.00116678	0.0347357	10897	YIF1A
7086	18190.5	1.39208	0.428943	3.24538	0.00117295	0.034738	7086	TKT
8228	498.682	1.45905	0.449897	3.24308	0.00118244	0.0347903	8228	PNPLA4
5245	3173.16	1.18934	0.366891	3.24168	0.00118827	0.0348218	5245	PHB
5714	2483.57	1.25779	0.388411	3.2383	0.00120243	0.034931	5714	PSMD8
9124	1101.29	1.26939	0.392132	3.23714	0.00120732	0.034931	9124	PDLIM1
4701	1009.48	1.17745	0.364291	3.23218	0.0012285	0.0352243	4701	NDUFA7
414919	865.957	1.59248	0.492787	3.23158	0.00123108	0.035229	414919	C8orf82
26145	523.357	1.4261	0.441735	3.22841	0.0012448	0.0354827	26145	IRF2BP1
200185	1870.01	1.24765	0.387022	3.22372	0.00126538	0.0356011	200185	KRTCAP2
10524	542.338	1.27478	0.39639	3.21596	0.00130007	0.0356011	10524	KAT5
81570	818.027	1.42759	0.443735	3.2172	0.00129447	0.0356011	81570	CLPB
2023	80464.3	1.44588	0.449543	3.21633	0.00129842	0.0356011	2023	ENO1
10381	291.724	1.47401	0.458023	3.2182	0.00128999	0.0356011	10381	TUBB3
6050	2527.42	1.49509	0.4646	3.21801	0.00129082	0.0356011	6050	RNH1
226	27469.3	1.55135	0.482165	3.21747	0.00129328	0.0356011	226	ALDOA
100526760	66.3758	2.39964	0.743836	3.22603	0.00125518	0.0356011	100526760	ABHD14A-ACY1
1476	1898.88	1.30416	0.406259	3.21018	0.00132653	0.0361739	1476	CSTB
84948	472.98	1.5544	0.484723	3.20679	0.00134227	0.0363374	84948	TIGD5
3875	42750.7	1.33964	0.418125	3.20392	0.00135569	0.0364447	3875	KRT18
1603	2365.07	1.1369	0.355049	3.20208	0.0013644	0.036547	1603	DAD1
4833	1934.39	1.21563	0.379769	3.20098	0.00136959	0.036547	4833	NME4
8841	800.77	1.37555	0.429726	3.20098	0.00136961	0.036547	8841	HDAC3
5531	1348.8	1.22903	0.384513	3.19633	0.00139186	0.0366563	5531	PPP4C
25953	652.291	1.24356	0.388921	3.19747	0.00138641	0.0366563	25953	PNKD
6188	53945.7	1.3021	0.407183	3.19783	0.00138467	0.0366563	6188	RPS3
22933	334.401	1.51281	0.473431	3.19542	0.00139626	0.0366563	22933	SIRT2
8815	4864.95	1.19468	0.374024	3.19413	0.00140253	0.036689	8815	BANF1
6155	17463.5	1.07778	0.338306	3.18581	0.00144349	0.0374259	6155	RPL27
3162	470.236	1.24715	0.39198	3.18166	0.00146433	0.0376826	3162	HMOX1
6175	38826.7	1.2528	0.393823	3.18113	0.00146699	0.0376826	6175	RPLP0
10245	1561.55	1.26964	0.399114	3.18115	0.0014669	0.0376826	10245	TIMM17B
100130776	299.322	1.36521	0.429291	3.18015	0.00147197	0.0376826	100130776	AGAP2-AS1
387522	92.7847	2.48724	0.782342	3.17923	0.00147669	0.0376852	387522	TMEM189-UBE2V1
10608	1151.41	1.49179	0.46966	3.17633	0.00149152	0.0379869	10608	MXD4
79228	864.455	1.29201	0.407268	3.17239	0.00151188	0.0380614	79228	THOC6
3654	3598.75	1.31308	0.414084	3.17105	0.00151888	0.0380614	3654	IRAK1
9145	255.268	1.47034	0.46321	3.17424	0.00150227	0.0380614	9145	SYNGR1
1938	46989.4	1.27442	0.402694	3.16473	0.00155226	0.0383067	1938	EEF2
4150	3042.36	1.49114	0.47107	3.16544	0.0015485	0.0383067	4150	MAZ
8175	1758.76	1.54596	0.488682	3.16353	0.00155867	0.0383067	8175	SF3A2
55020	995.183	1.44423	0.458312	3.15119	0.00162609	0.0394989	55020	TTC38
10072	1261.79	1.5128	0.480246	3.15005	0.00163242	0.0395869	10072	DPP3
518	4568.3	1.27049	0.403435	3.14919	0.00163723	0.0396377	518	ATP5MC3
28987	1365.24	1.1727	0.372732	3.14624	0.00165386	0.039777	28987	NOB1
51734	509.942	1.30376	0.414305	3.14686	0.00165031	0.039777	51734	MSRB1
2014	850.751	1.50115	0.477106	3.14636	0.00165318	0.039777	2014	EMP3
6888	2721.3	1.19534	0.380104	3.14478	0.00166211	0.0398442	6888	TALDO1
22913	2679.44	1.24758	0.397432	3.13909	0.00169471	0.0404664	22913	RALY
284106	1651.64	1.24908	0.397999	3.13841	0.00169868	0.0404664	284106	CISD3
30012	258.315	1.48754	0.474064	3.13785	0.0017019	0.0404664	30012	TLX3
5763	17270.5	1.56867	0.499866	3.13818	0.0017	0.0404664	5763	PTMS
7262	1174.69	1.61351	0.514339	3.13705	0.00170655	0.0405112	7262	PHLDA2
5693	4072.96	1.17746	0.375494	3.13577	0.00171406	0.0405579	5693	PSMB5
5184	773.281	1.26552	0.403877	3.13343	0.00172777	0.0406847	5184	PEPD
7134	1270.4	1.30269	0.415736	3.13345	0.00172761	0.0406847	7134	TNNC1
10856	2964.1	1.43569	0.458419	3.13183	0.00173721	0.0408399	10856	RUVBL2
26521	1744.77	1.26609	0.40489	3.127	0.00176599	0.0410557	26521	TIMM8B
57291	1325.78	1.11645	0.357356	3.12421	0.00178283	0.0411442	57291	DANCR
1351	3796.47	1.25948	0.40308	3.12464	0.0017802	0.0411442	1351	COX8A
118472	486.084	1.39971	0.448222	3.12281	0.0017913	0.0411859	118472	ZNF511
84790	12825.3	1.29957	0.416339	3.12143	0.00179974	0.0413149	84790	TUBA1C
377	3610.71	1.13166	0.362819	3.11906	0.00181427	0.0414045	377	ARF3
28989	1383.78	1.49635	0.479762	3.11895	0.00181497	0.0414045	28989	NTMT1
645	2360.9	1.16659	0.375103	3.11004	0.0018706	0.0418002	645	BLVRB
4191	3114.87	1.2371	0.397388	3.11306	0.00185155	0.0418002	4191	MDH2
3028	4136.33	1.2972	0.416723	3.11287	0.0018528	0.0418002	3028	HSD17B10
5216	18533.7	1.35026	0.433668	3.11358	0.00184835	0.0418002	5216	PFN1
84303	300.96	1.36141	0.437407	3.11246	0.00185537	0.0418002	84303	CHCHD6
64223	2086.59	1.40277	0.450995	3.11039	0.00186838	0.0418002	64223	MLST8
7791	1612.87	1.429	0.459579	3.10937	0.0018749	0.0418002	7791	ZYX
3611	1129.34	1.43613	0.46186	3.10945	0.00187437	0.0418002	3611	ILK
79080	1546.79	1.344	0.432543	3.10719	0.00188874	0.0420381	79080	CCDC86
51073	2420.98	1.31457	0.423154	3.10659	0.00189258	0.0420597	51073	MRPL4
6176	27074	1.10548	0.356272	3.10292	0.00191622	0.0423276	6176	RPLP1
55954	533.057	1.34972	0.435101	3.1021	0.00192155	0.0423792	55954	ZMAT5
5093	7533.19	1.149	0.370674	3.09976	0.00193677	0.0424767	5093	PCBP1
10220	316.159	1.28063	0.413152	3.09965	0.00193749	0.0424767	10220	GDF11
23612	609.319	1.25175	0.404338	3.0958	0.0019628	0.0428388	23612	PHLDA3
220002	723.187	1.29641	0.41871	3.0962	0.00196019	0.0428388	220002	CYB561A3
3159	7825.09	1.11957	0.361883	3.09374	0.00197647	0.043073	3159	HMGA1
10248	1173.81	1.1583	0.374651	3.09167	0.00199032	0.0431817	10248	POP7
23559	963.714	1.19465	0.38637	3.09198	0.00198827	0.0431817	23559	WBP1
1891	2512.5	1.17163	0.379335	3.08865	0.00201067	0.0434298	1891	ECH1
51374	1871.72	1.25068	0.405106	3.08729	0.00201994	0.0435657	51374	ATRAID
10882	170.649	1.83506	0.594782	3.08527	0.00203365	0.0437968	10882	C1QL1
79622	1511.27	1.50455	0.487837	3.08412	0.00204154	0.0438377	79622	SNRNP25
6209	19739.8	1.08928	0.353366	3.08257	0.00205223	0.0438588	6209	RPS15
9513	1144.32	1.19076	0.386177	3.08347	0.00204604	0.0438588	9513	FXR2
4037	288.71	1.33329	0.432632	3.0818	0.00205752	0.0438588	4037	LRP3
84844	1307.72	1.18356	0.384139	3.08106	0.00206264	0.0438647	84844	PHF5A
2987	1098.08	1.24605	0.404501	3.08046	0.0020668	0.0438647	2987	GUK1
23770	3869.14	1.3977	0.45371	3.0806	0.00206586	0.0438647	23770	FKBP8
11047	3814.16	1.30524	0.424162	3.07723	0.00208934	0.0442147	11047	ADRM1
6944	1174.5	1.31274	0.426873	3.07524	0.0021033	0.0443818	6944	VPS72
79171	2714.94	1.37835	0.4486	3.07257	0.00212225	0.0447147	79171	RBM42
5709	2569.49	1.3201	0.430023	3.06984	0.00214174	0.0449981	5709	PSMD3
5226	2725.73	1.2057	0.392976	3.06813	0.00215401	0.0450882	5226	PGD
9144	474.693	1.28909	0.420077	3.0687	0.00214989	0.0450882	9144	SYNGR2
79581	1588.05	1.3215	0.430741	3.06796	0.00215528	0.0450882	79581	SLC52A2
51142	6332.63	1.15908	0.378027	3.06614	0.00216844	0.0451257	51142	CHCHD2
192286	1425.03	1.26482	0.412692	3.0648	0.00217818	0.0452437	192286	HIGD2A
527	2396.46	1.37026	0.447196	3.06411	0.00218318	0.0452832	527	ATP6V0C
10963	4937.99	1.08793	0.355575	3.05964	0.002216	0.045834	10963	STIP1
1468	1837.78	1.44891	0.473645	3.05906	0.0022203	0.0458579	1468	SLC25A10
113189	375.147	1.24151	0.40648	3.05429	0.00225597	0.0461386	113189	CHST14
293	7584.05	1.24438	0.407385	3.05457	0.00225387	0.0461386	293	SLC25A6
826	4980.91	1.3236	0.433571	3.05278	0.00226733	0.0463061	826	CAPNS1
29780	895.591	1.29919	0.426234	3.04807	0.00230318	0.0467121	29780	PARVB
2787	929.101	1.12718	0.370078	3.04581	0.00232058	0.0467408	2787	GNG5
7051	159.481	1.41104	0.46306	3.0472	0.00230983	0.0467408	7051	TGM1
381	2254.28	1.29086	0.423916	3.04509	0.00232611	0.0467878	381	ARF5
92609	2323	1.41235	0.464213	3.04245	0.00234657	0.0470698	92609	TIMM50
7283	2067.02	1.24543	0.409859	3.03868	0.00237617	0.0473388	7283	TUBG1
8402	1601.02	1.26966	0.417895	3.03824	0.00237968	0.0473443	8402	SLC25A11
396	3889.19	1.29494	0.426306	3.03758	0.00238485	0.0473827	396	ARHGDIA
128077	304.063	1.29749	0.427785	3.03304	0.00242105	0.0476488	128077	LIX1L
25915	1884.69	1.37137	0.452087	3.03343	0.00241795	0.0476488	25915	NDUFAF3
399664	230.942	1.37813	0.454289	3.03361	0.00241649	0.0476488	399664	MEX3D
254359	485.412	1.50478	0.495969	3.03403	0.00241314	0.0476488	254359	ZDHHC24
404217	311.754	1.54078	0.507909	3.03358	0.00241674	0.0476488	404217	CTXN1
3872	22418.2	1.57527	0.52019	3.02826	0.00245964	0.0480846	3872	KRT17
8907	527.144	1.1901	0.393339	3.02562	0.0024812	0.0481662	8907	AP1M1
10445	1974.17	1.22586	0.405103	3.02605	0.0024777	0.0481662	10445	MCRS1
400916	2121.06	1.22882	0.406197	3.0252	0.00248471	0.0481662	400916	CHCHD10
51255	1365.09	1.29884	0.429323	3.02533	0.00248364	0.0481662	51255	RNF181
93436	977.452	1.36986	0.452855	3.02493	0.00248687	0.0481662	93436	ARMC6
10055	2707.73	1.23674	0.408919	3.02442	0.00249114	0.0481852	10055	SAE1
6134	26235	1.09486	0.362121	3.02348	0.00249886	0.0482571	6134	RPL10
977	2073.59	1.1197	0.370378	3.02313	0.00250177	0.0482571	977	CD151
3855	3727.09	1.47651	0.488464	3.02277	0.00250476	0.0482571	3855	KRT7
6187	62486.4	1.21905	0.403601	3.02043	0.00252415	0.0483569	6187	RPS2
6207	9481.76	1.03911	0.344413	3.01705	0.00255245	0.0487901	6207	RPS13
1019	3177.72	1.08582	0.360039	3.01584	0.00256265	0.0488657	1019	CDK4
56915	595.032	1.14878	0.381114	3.01427	0.00257597	0.0489836	56915	EXOSC5
11243	830.414	1.10806	0.367708	3.01344	0.00258308	0.0489914	11243	PMF1
3014	1572.3	1.1621	0.38598	3.01078	0.00260573	0.0493571	3014	H2AFX
58485	1034.31	1.21193	0.402886	3.00812	0.00262869	0.0495883	58485	TRAPPC1
1841	1125.62	1.32397	0.440127	3.00815	0.00262844	0.0495883	1841	DTYMK
6618	99.6714	1.6977	0.564432	3.0078	0.0026315	0.0495883	6618	SNAPC2
10291	2407.54	1.31519	0.437566	3.0057	0.00264968	0.0497384	10291	SF3A1
10938	1337.32	1.3284	0.441947	3.00579	0.00264895	0.0497384	10938	EHD1
10131	4186.11	1.23414	0.410834	3.004	0.00266456	0.0498453	10131	TRAP1
191	5104.78	1.33284	0.443706	3.00388	0.0026656	0.0498453	191	AHCY
79177	355.93	1.3196	0.439488	3.00259	0.00267694	0.0498973	79177	ZNF576
896	661.596	1.34612	0.448347	3.0024	0.00267861	0.0498973	896	CCND3
389	2181.08	1.42049	0.473115	3.00242	0.00267841	0.0498973	389	RHOC
10084	2002.08	1.24802	0.415945	3.00045	0.00269582	0.0499412	10084	PQBP1
56998	93.3586	1.72317	0.574205	3.00097	0.00269119	0.0499412	56998	CTNNBIP1
54584	170.728	1.45723	0.486329	2.99639	0.002732	0.0501886	54584	GNB1L
823	1422.37	1.21889	0.406843	2.99597	0.00273575	0.0501942	823	CAPN1
10572	1854.54	1.33655	0.446201	2.99539	0.00274099	0.0502273	10572	SIVA1
79144	2729.94	1.44426	0.482581	2.99278	0.00276447	0.050449	79144	PPDPF
26227	3399.36	1.27966	0.427916	2.99045	0.00278565	0.0506019	26227	PHGDH
1312	1320.47	1.18532	0.396614	2.9886	0.00280261	0.0506363	1312	COMT
5355	1867.35	1.268	0.424393	2.9878	0.0028099	0.0506363	5355	PLP2
84993	808.927	1.31706	0.440945	2.98691	0.00281816	0.0506363	84993	UBL7
9961	856.429	1.34091	0.448797	2.9878	0.00280994	0.0506363	9961	MVP
170394	514.139	1.38772	0.464669	2.98647	0.00282217	0.0506363	170394	PWWP2B
3995	1485.9	1.08055	0.362075	2.98432	0.00284214	0.0507315	3995	FADS3
201161	551.07	1.14811	0.38497	2.98232	0.00286071	0.0507671	201161	CENPV
